# Supplementary material for: Understanding heterogeneous tumor microenvironment in metastatic melanoma
Source: PLoS One. 2019 Jun 5;14(6):e0216485. doi: 10.1371/journal.pone.0216485 (PMC6550385; doi:10.1371/journal.pone.0216485)
Supplement: S1 File — (CSV) [file pone.0216485.s008.csv]

	1_Patient	2_Slide	3_FOV	4_CD3_Count	5_CD4_Count	6_CD8_Count	7_CD20_Count	8_CD4+CD3-	9_CD8+CD3-	10_S100_Count	11_S100_HLAtoS100_ratio	12_Immune_TOTAL	13_StromaCount	14_Epithelia	15_Epithelia_Only	16_CD3.In.Epithel	17_CD20.In.Epithel	18_Epithelia_CD4+CD3-	19_Epithelia_CD8+CD3-	20_Stroma.Epi.ImmuneCell.count	21_Ratio CD3/Stroma and Epithelia ImmuneCells	22_Ratio CD20/Stroma and Epithelia ImmuneCells	23_CD3.Stroma	24_RatioCD3.STROMA/CD3.total	25_ratioCD3.STROMA/CD3.EPI	26_CD20.STROMA.count	27_CD4plus.CD3minus.STROMA.count	28_CD8plus.CD3minus.STROMA.count	29_STROMA.ImmuneCells.TOTAL	30_S100_HLA.count	31_CD3inTumor	32_CD20.stroma/immuneCells.stroma	33_CD4.FOXP3.stroma/immuneCells.stroma	34_CD8pPD1p.inTumor	35_CD8p.EPITH	36_CD8p.PD1p.EPITH.count	37_CD3pos_HLApos	38_CD3.HLApos.count/CD3count	39_tumCell.count	40_CD3count/tumCell.count	41_HLA.count	42_S100count/tumCell.count	43_Slide_FOV
1	3	S13120132	0	104	197	37	427	114	23	681	0.637298091	668	622	1836	1651	54	75	53	3	807	0.066914498	0.092936803	50	0.480769231	0.925925926	352	61	20	483	434	0.029411765	0.728778468	0.014492754	0	8	0	51	0.490384615	1657	0.062764031	1242	0.410983705	132_0
2	3	S13120132	1	942	1135	177	451	338	47	618	0.402912621	1778	1656	1236	984	75	63	106	8	1908	0.039308176	0.033018868	867	0.920382166	11.56	388	232	39	1526	249	0.060679612	0.254259502	0.0163827	0.000809061	22	1	71	0.07537155	996	0.945783133	661	0.620481928	132_1
13	3	S13120132	2	323	387	100	786	150	44	161	0.782608696	1303	992	1071	669	126	193	57	26	1394	0.090387374	0.138450502	197	0.609907121	1.563492063	593	93	18	901	126	0.117647059	0.658157603	0.012208657	0	54	0	119	0.368421053	693	0.466089466	814	0.232323232	132_2
22	3	S13120132	3	344	580	146	788	300	87	273	0.593406593	1519	1405	771	653	14	53	35	16	1523	0.009192383	0.034799737	330	0.959302326	23.57142857	735	265	71	1401	162	0.018158236	0.524625268	0.027123483	0.001297017	20	1	13	0.037790698	660	0.521212121	473	0.413636364	132_3
24	3	S13120132	4	1431	1563	135	541	290	32	19	0.789473684	2294	2150	77	15	37	11	12	2	2212	0.016726944	0.004972875	1394	0.974143955	37.67567568	530	278	30	2232	15	0.480519481	0.237455197	0.010752688	0	2	0	35	0.024458421	23	62.2173913	69	0.826086957	132_4
25	3	S13120132	5	236	377	138	1255	209	83	235	0.621276596	1783	1967	1640	1521	18	64	23	14	2086	0.008628955	0.030680729	218	0.923728814	12.11111111	1191	186	69	1664	146	0.01097561	0.715745192	0.014423077	0	21	0	17	0.072033898	1524	0.154855643	818	0.154199475	132_5
26	3	S13120132	6	979	1023	241	780	264	99	436	0.433486239	2122	2166	1157	1027	74	25	14	17	2296	0.032229965	0.010888502	905	0.924412666	12.22972973	755	250	82	1992	189	0.063958513	0.379016064	0.012048193	0	29	0	70	0.071501532	1031	0.949563531	618	0.422890398	132_6
27	3	S13120132	7	47	48	18	18	18	9	654	0.458715596	92	302	2408	2401	3	0	1	3	309	0.009708738	0	44	0.936170213	14.66666667	18	17	6	85	300	0.001245847	0.211764706	0.035294118	0	3	0	2	0.042553191	2401	0.019575177	1307	0.272386506	132_7
28	3	S13120132	8	29	33	17	64	18	9	376	0.582446809	120	284	2290	2274	7	5	4	0	300	0.023333333	0.016666667	22	0.75862069	3.142857143	59	14	9	104	219	0.003056769	0.567307692	0.038461538	0	5	0	6	0.206896552	2274	0.012752858	1099	0.165347405	132_8
29	3	S13120132	9	172	272	66	56	155	41	309	0.825242718	424	1053	2225	2177	13	5	26	4	1101	0.011807448	0.004541326	159	0.924418605	12.23076923	51	129	37	376	255	0.005842697	0.135638298	0.098404255	0	5	0	12	0.069767442	2177	0.079007809	1386	0.141938447	132_9
3	3	S13120132	10	260	245	87	98	88	33	496	0.330645161	479	1496	1916	1899	7	5	3	2	1513	0.00462657	0.003304693	253	0.973076923	36.14285714	93	85	31	462	164	0.003653445	0.201298701	0.043290043	0	5	0	6	0.023076923	1899	0.136914165	603	0.2611901	132_10
4	3	S13120132	11	148	178	27	35	92	11	674	0.577151335	286	1545	1990	1962	15	4	9	0	1573	0.009535919	0.002542912	133	0.898648649	8.866666667	31	83	11	258	389	0.007537688	0.120155039	0.089147287	0	3	0	14	0.094594595	1962	0.075433231	978	0.343527013	132_11
5	3	S13120132	12	1721	1774	251	778	311	82	34	0.588235294	2892	2943	333	132	136	35	22	8	3144	0.043256997	0.011132316	1585	0.920976177	11.65441176	743	289	74	2691	20	0.408408408	0.276105537	0.010405054	0	25	0	129	0.074956421	134	12.84328358	274	0.253731343	132_12
6	3	S13120132	13	1763	1810	230	276	256	61	255	0.729411765	2356	2535	831	737	35	34	12	13	2629	0.013313047	0.012932674	1728	0.980147476	49.37142857	242	244	48	2262	186	0.04211793	0.106984969	0.012820513	0	27	0	33	0.018718094	738	2.388888889	631	0.345528455	132_13
7	3	S13120132	14	31	51	7	28	31	3	287	0.418118467	93	88	1343	1292	20	12	17	2	139	0.143884892	0.086330935	11	0.35483871	0.55	16	14	1	42	120	0.014892033	0.380952381	0.023809524	0	5	0	19	0.612903226	1292	0.023993808	622	0.222136223	132_14
8	3	S13120132	15	141	171	50	112	65	24	536	0.367537313	342	605	1378	1305	24	17	21	11	678	0.03539823	0.025073746	117	0.829787234	4.875	95	44	13	269	197	0.017416546	0.353159851	0.011152416	0	13	0	22	0.156028369	1306	0.107963247	668	0.410413476	132_15
9	3	S13120132	16	43	68	11	14	32	5	1025	0.312195122	94	96	1859	1809	18	8	21	3	146	0.123287671	0.054794521	25	0.581395349	1.388888889	6	11	2	44	320	0.009682625	0.136363636	0.022727273	0	9	0	17	0.395348837	1811	0.023743788	659	0.565985643	132_16
10	3	S13120132	17	30	44	10	1	21	3	1585	0.164037855	55	27	2281	2226	30	1	21	3	82	0.365853659	0.012195122	0	0	0	0	0	0	0	260	0.013152126	NA	NA	0	10	0	28	0.933333333	2227	0.013471037	466	0.711719802	132_17
11	3	S13120132	18	169	207	40	20	72	13	855	0.204678363	274	139	1571	1343	140	17	63	8	367	0.38147139	0.046321526	29	0.171597633	0.207142857	3	9	5	46	175	0.089115213	0.065217391	0	0	31	0	133	0.786982249	1351	0.125092524	532	0.632864545	132_18
12	3	S13120132	19	15	52	8	6	40	6	776	0.360824742	67	198	1779	1758	3	4	12	2	219	0.01369863	0.01826484	12	0.8	4	2	28	4	46	280	0.001686341	0.043478261	0.260869565	0	2	0	2	0.133333333	1758	0.008532423	623	0.441410694	132_19
14	3	S13120132	20	57	161	46	460	116	39	746	0.371313673	672	831	1911	1809	20	39	29	14	933	0.021436227	0.041800643	37	0.649122807	1.85	421	87	25	570	277	0.010465725	0.738596491	0.036842105	0	17	0	19	0.333333333	1809	0.031509121	871	0.412382532	132_20
15	3	S13120132	21	158	328	179	359	213	151	417	0.32853717	881	1798	1679	1609	21	7	23	19	1868	0.01124197	0.003747323	137	0.867088608	6.523809524	352	190	132	811	137	0.012507445	0.434032059	0.056720099	0	23	0	20	0.126582278	1609	0.098197638	666	0.259167185	132_21
16	3	S13120132	22	137	227	108	132	138	77	693	0.777777778	484	801	2291	2188	21	25	29	28	904	0.023230088	0.027654867	116	0.846715328	5.523809524	107	109	49	381	539	0.009166303	0.280839895	0.065616798	0	33	0	20	0.145985401	2190	0.062557078	1483	0.316438356	132_22
17	3	S13120132	23	57	120	23	19	75	16	722	0.630193906	167	415	2704	2630	24	6	37	7	489	0.049079755	0.012269939	33	0.578947368	1.375	13	38	9	93	455	0.00887574	0.139784946	0.043010753	0	9	0	22	0.385964912	2631	0.021664766	1843	0.274420372	132_23
18	4	S13120132	24	37	23	27	0	10	16	435	0.765517241	63	174	650	618	21	0	2	9	206	0.101941748	0	16	0.432432432	0.761904762	0	8	7	31	333	0.032307692	0	0.064516129	0	16	0	20	0.540540541	618	0.05987055	496	0.703883495	132_24
19	4	S13120132	25	26	14	24	0	7	14	378	0.031746032	47	299	542	540	1	0	0	1	301	0.003322259	0	25	0.961538462	25	0	7	13	45	12	0.001845018	0	0.022222222	0	1	0	1	0.038461538	540	0.048148148	32	0.7	132_25
20	4	S13120132	27	6	3	7	0	0	5	98	0.755102041	11	10	181	171	5	0	0	5	20	0.25	0	1	0.166666667	0.2	0	0	0	1	74	0.027624309	0	1	0	7	0	4	0.666666667	171	0.035087719	139	0.573099415	132_27
21	4	S13120132	29	15	17	7	0	10	5	165	0.848484848	30	40	444	426	8	0	6	4	58	0.137931034	0	7	0.466666667	0.875	0	4	1	12	140	0.018018018	0	0	0	5	0	7	0.466666667	426	0.035211268	387	0.387323944	132_29
23	4	S13120132	30	44	5	24	0	1	7	38	1	52	39	225	181	37	0	0	7	83	0.445783133	0	7	0.159090909	0.189189189	0	1	0	8	38	0.164444444	0	0	0	22	0	35	0.795454545	181	0.243093923	222	0.209944751	132_30
30	9	S13120140	0	57	66	14	32	28	3	494	0.064777328	120	780	2456	2431	14	8	2	1	805	0.017391304	0.009937888	43	0.754385965	3.071428571	24	26	2	95	32	0.005700326	0.252631579	0.021052632	0	4	0	13	0.228070175	2431	0.023447141	111	0.203208556	140_0
31	9	S13120140	1	1	4	2	0	4	2	3343	0.049356865	7	463	3358	3355	1	0	1	1	466	0.002145923	0	0	0	0	0	3	1	4	165	0.000297796	0	0.25	0	1	0	1	1	3355	0.000298063	170	0.996423249	140_1
42	9	S13120140	2	15	30	15	1	22	8	0	NA	46	724	2904	2904	0	0	0	0	724	0	0	15	1	Inf	1	22	8	46	0	0	0.02173913	0.130434783	0	0	0	0	0	2904	0.005165289	1	0	140_2
53	9	S13120140	3	350	383	109	182	141	40	1	1	713	2067	981	967	4	2	7	1	2081	0.001922153	0.000961076	346	0.988571429	86.5	180	134	39	699	1	0.004077472	0.25751073	0.010014306	0	1	0	3	0.008571429	968	0.361570248	450	0.001033058	140_3
62	9	S13120140	4	148	121	93	66	44	25	92	0.119565217	283	475	337	322	14	0	1	0	490	0.028571429	0	134	0.905405405	9.571428571	66	43	25	268	11	0.041543027	0.246268657	0.007462687	0	9	0	13	0.087837838	322	0.459627329	48	0.285714286	140_4
63	9	S13120140	5	39	20	24	0	4	2	575	0.008695652	45	231	653	647	5	0	0	1	237	0.021097046	0	34	0.871794872	6.8	0	4	1	39	5	0.007656968	0	0	0	5	0	4	0.102564103	647	0.060278207	11	0.888717156	140_5
64	9	S13120140	7	1	5	3	0	4	3	2381	0.000419992	8	697	2580	2579	1	0	0	0	698	0.001432665	0	0	0	0	0	4	3	7	1	0.000387597	0	0	0	0	0	1	1	2579	0.000387747	1	0.923226057	140_7
65	9	S13120140	8	79	64	48	1	25	8	1315	0.011406844	113	900	1673	1658	13	0	1	1	915	0.01420765	0	66	0.835443038	5.076923077	1	24	7	98	15	0.007770472	0.010204082	0.030612245	0	10	0	12	0.151898734	1658	0.047647768	39	0.793124246	140_8
66	9	S13120140	9	314	319	205	7	180	41	356	0.418539326	542	1530	479	451	13	2	10	3	1558	0.008344031	0.001283697	301	0.958598726	23.15384615	5	170	38	514	149	0.027139875	0.009727626	0.027237354	0	8	0	12	0.038216561	452	0.694690265	230	0.787610619	140_9
32	9	S13120140	10	894	1795	188	2284	994	105	13	0.923076923	4277	3478	114	-18	22	62	42	6	3610	0.006094183	0.017174515	872	0.975391499	39.63636364	2222	952	99	4145	12	0.192982456	0.536067551	0.00482509	0	9	0	20	0.022371365	19	47.05263158	108	0.684210526	140_10
33	9	S13120140	11	2194	2868	254	1314	906	51	8	1	4465	3864	104	-1	62	17	25	1	3969	0.015621063	0.004283195	2132	0.971741112	34.38709677	1297	881	50	4360	8	0.596153846	0.297477064	0.007110092	0	11	0	58	0.026435734	12	182.8333333	92	0.666666667	140_11
34	9	S13120140	12	1441	2246	198	2864	942	85	11	1	5332	4771	61	8	19	22	12	0	4824	0.00393864	0.004560531	1422	0.986814712	74.84210526	2842	930	85	5279	11	0.31147541	0.538359538	0.013070657	0	2	0	18	0.012491325	15	96.06666667	58	0.733333333	140_12
35	9	S13120140	13	5	3	5	5	2	4	2286	0.024059493	16	176	2677	2662	4	5	2	4	191	0.020942408	0.02617801	1	0.2	0.25	0	0	0	1	55	0.00149421	0	0	0	5	0	3	0.6	2664	0.001876877	77	0.858108108	140_13
36	9	S13120140	14	240	230	58	253	62	10	1261	0.262490087	565	373	2635	2172	163	239	53	8	836	0.194976077	0.285885167	77	0.320833333	0.472392638	14	9	2	102	331	0.061859583	0.137254902	0	0.00113852	41	3	154	0.641666667	2221	0.108059433	1058	0.567762269	140_14
37	9	S13120140	15	0	1	1	0	1	1	0	NA	2	127	2243	2243	0	0	0	0	127	0	0	0	NA	NA	0	0	0	0	0	0	NA	NA	0	1	0	0	NA	2241	0	0	0	140_15
38	9	S13120140	16	408	304	118	73	34	10	382	0.128272251	525	470	1784	1385	311	57	22	9	869	0.357882624	0.065592635	97	0.237745098	0.311897106	16	12	1	126	49	0.174327354	0.126984127	0	0.002242152	95	4	295	0.723039216	1402	0.291012839	487	0.272467903	140_16
39	9	S13120140	17	0	0	0	11	0	0	0	NA	11	377	2216	2205	0	11	0	0	388	0	0.028350515	0	NA	NA	0	0	0	0	0	0	NA	NA	0	95	0	0	NA	2205	0	0	0	140_17
40	9	S13120140	18	1190	1117	206	589	163	44	784	0.151785714	1986	1605	1512	1015	405	59	28	5	2102	0.192673644	0.028068506	785	0.659663866	1.938271605	530	135	39	1489	119	0.267857143	0.355943586	0.005372733	0	66	0	384	0.322689076	1025	1.16097561	722	0.764878049	140_18
41	9	S13120140	19	6	6	4	0	4	1	66	0.727272727	11	396	1128	1123	4	0	1	0	401	0.009975062	0	2	0.333333333	0.5	0	3	0	5	48	0.003546099	0	0	0	4	0	3	0.5	1122	0.005347594	776	0.058823529	140_19
43	9	S13120140	20	3	0	3	0	0	2	4	0	5	348	1025	1023	2	0	0	0	350	0.005714286	0	1	0.333333333	0.5	0	0	2	3	0	0.00195122	0	2	0	0	0	1	0.333333333	1023	0.002932551	54	0.003910068	140_20
44	9	S13120140	21	12	6	11	1	3	6	135	0.718518519	22	313	1576	1558	10	1	3	4	331	0.03021148	0.003021148	2	0.166666667	0.2	0	0	2	4	97	0.006345178	0	0	0	9	0	9	0.75	1558	0.007702182	1259	0.086649551	140_21
45	9	S13120140	22	7	7	5	1	3	3	9	0.777777778	14	184	346	341	3	0	1	1	189	0.015873016	0	4	0.571428571	1.333333333	1	2	2	9	7	0.00867052	0.111111111	0.111111111	0	1	0	2	0.285714286	341	0.020527859	277	0.026392962	140_22
46	9	S13120140	23	94	48	44	21	9	11	152	0.980263158	135	414	1187	1083	77	11	5	11	518	0.148648649	0.021235521	17	0.180851064	0.220779221	10	4	0	31	149	0.064869419	0.322580645	0.032258065	0.00084246	39	1	73	0.776595745	1084	0.086715867	1103	0.140221402	140_23
47	9	S13120140	24	295	349	79	843	109	35	840	0.5	1282	384	2099	955	232	789	91	32	1528	0.151832461	0.516361257	63	0.213559322	0.271551724	54	18	3	138	420	0.110528823	0.391304348	0	0.001429252	66	3	220	0.745762712	1034	0.285299807	1384	0.81237911	140_24
48	9	S13120140	25	693	710	112	281	127	37	706	0.946175637	1138	613	2033	1145	498	265	97	28	1501	0.331778814	0.176548967	195	0.281385281	0.391566265	16	30	9	250	668	0.24495819	0.064	0.012	0.000491884	81	1	473	0.682539683	1178	0.588285229	1937	0.599320883	140_25
49	9	S13120140	26	820	1054	125	843	351	47	125	0.912	2061	851	1545	345	587	348	246	19	2051	0.286201853	0.16967333	233	0.284146341	0.39693356	495	105	28	861	114	0.379935275	0.574912892	0.006968641	0.000647249	65	1	557	0.679268293	426	1.924882629	1424	0.29342723	140_26
50	9	S13120140	27	1402	1282	287	51	145	53	591	0.994923858	1651	1030	1830	1064	629	15	80	42	1796	0.350222717	0.008351893	773	0.551355207	1.228934817	36	65	11	885	588	0.343715847	0.040677966	0.004519774	0.003825137	195	7	597	0.425820257	1070	1.310280374	1766	0.552336449	140_27
51	9	S13120140	28	118	38	157	3	15	71	96	0.947916667	207	225	2457	2284	100	1	9	63	398	0.251256281	0.002512563	18	0.152542373	0.18	2	6	8	34	91	0.040700041	0.058823529	0	0.007733008	140	19	95	0.805084746	2284	0.051663748	2312	0.042031524	140_28
52	9	S13120140	29	350	233	156	81	52	45	209	0.899521531	528	389	2080	1666	278	66	30	40	803	0.346201743	0.082191781	72	0.205714286	0.258992806	15	22	5	114	188	0.133653846	0.131578947	0.00877193	0.000480769	135	1	264	0.754285714	1673	0.209205021	1831	0.124925284	140_29
54	9	S13120140	30	1223	1125	203	924	210	34	160	0.9875	2391	2578	1255	841	75	288	43	8	2992	0.025066845	0.096256684	1148	0.938675388	15.30666667	636	167	26	1977	158	0.059760956	0.321699545	0.005563986	0	22	0	71	0.058053966	858	1.425407925	1213	0.186480186	140_30
55	9	S13120140	31	2705	2542	230	284	213	24	108	0.990740741	3226	3112	1238	785	310	44	89	10	3565	0.086956522	0.012342216	2395	0.885397412	7.725806452	240	124	14	2773	107	0.250403877	0.086548864	0.001081861	0.000807754	67	1	294	0.108687616	792	3.41540404	1142	0.136363636	140_31
56	9	S13120140	32	2738	2680	284	752	403	23	249	0.907630522	3916	4063	805	452	274	16	56	7	4416	0.062047101	0.003623188	2464	0.899926954	8.99270073	736	347	16	3563	226	0.340372671	0.206567499	0.001964637	0.002484472	57	2	260	0.094959825	455	6.017582418	745	0.547252747	140_32
57	9	S13120140	33	20	32	16	0	28	7	35	0.828571429	55	227	2267	2231	16	0	16	4	263	0.060836502	0	4	0.2	0.25	0	12	3	19	29	0.007057786	0	0	0.000441112	12	1	15	0.75	2231	0.00896459	1883	0.015688032	140_33
58	9	S13120140	34	21	14	24	0	8	13	17	0.764705882	42	205	2271	2240	19	0	2	10	236	0.080508475	0	2	0.095238095	0.105263158	0	6	3	11	13	0.008366358	0	0.090909091	0.000440335	20	1	18	0.857142857	2240	0.009375	1658	0.007589286	140_34
59	9	S13120140	35	60	37	42	2	13	16	51	0.803921569	91	167	2057	1985	50	0	11	11	239	0.209205021	0	10	0.166666667	0.2	2	2	5	19	41	0.024307244	0.105263158	0.052631579	0.001458435	37	3	47	0.783333333	1985	0.0302267	1543	0.025692695	140_35
60	9	S13120140	36	89	61	58	0	16	26	211	0.971563981	131	179	2437	2334	74	0	7	22	282	0.262411348	0	15	0.168539326	0.202702703	0	9	4	28	205	0.030365203	0	0.107142857	0.002462043	50	6	70	0.786516854	2334	0.038131962	2317	0.090402742	140_36
61	9	S13120140	37	411	524	135	855	228	54	548	0.580291971	1548	1197	1807	1346	230	144	57	30	1658	0.138721351	0.086851628	181	0.440389294	0.786956522	711	171	24	1087	318	0.127282789	0.654093836	0.004599816	0	85	0	218	0.530413625	1386	0.296536797	1142	0.395382395	140_37
67	10	S13120143	0	13	28	11	0	23	7	2040	0.049019608	43	31	2796	2756	12	0	22	6	71	0.169014085	0	1	0.076923077	0.083333333	0	1	1	3	100	0.004291845	0	0	0.001788269	10	5	11	0.846153846	2756	0.004716981	223	0.740203193	143_0
68	10	S13120143	1	19	44	16	1	40	6	271	0.033210332	66	44	2751	2687	19	1	38	6	108	0.175925926	0.009259259	0	0	0	0	2	0	2	9	0.006906579	0	0	0.002908033	16	8	18	0.947368421	2687	0.007071083	184	0.100855973	143_1
79	10	S13120143	2	9	13	14	1	11	11	1831	0.090114691	32	30	3243	3215	7	1	11	9	58	0.120689655	0.017241379	2	0.222222222	0.285714286	0	0	2	4	165	0.002158495	0	0	0.001850139	12	6	6	0.666666667	3215	0.002799378	464	0.569517885	143_2
90	10	S13120143	3	44	46	49	1	37	29	807	0.022304833	111	116	2932	2854	26	0	29	23	194	0.134020619	0	18	0.409090909	0.692307692	1	8	6	33	18	0.008867667	0.03030303	0.060606061	0.00579809	39	17	24	0.545454545	2854	0.015416959	191	0.282761037	143_3
91	10	S13120143	4	2	6	3	0	4	3	1396	0.004297994	9	21	3290	3283	2	0	4	1	28	0.071428571	0	0	0	0	0	0	2	2	6	0.000607903	0	0	0.000303951	1	1	1	0.5	3283	0.000609199	114	0.425220835	143_4
92	10	S13120143	5	9	33	3	1	28	2	22	0.136363636	40	29	2403	2366	9	1	25	2	66	0.136363636	0.015151515	0	0	0	0	3	0	3	3	0.003745318	0	0	0	3	0	8	0.888888889	2366	0.003803888	785	0.009298394	143_5
93	10	S13120143	6	85	122	65	2	98	28	308	0.11038961	213	704	1532	1453	19	1	51	8	783	0.024265645	0.001277139	66	0.776470588	3.473684211	1	47	20	134	34	0.012402089	0.007462687	0.074626866	0.005874674	20	9	18	0.211764706	1453	0.058499656	348	0.211975224	143_6
94	10	S13120143	7	1125	1369	570	872	775	159	387	0.157622739	2931	2766	1330	699	241	62	300	28	3397	0.070944951	0.018251398	884	0.785777778	3.668049793	810	475	131	2300	61	0.181203008	0.352173913	0.005652174	0.035338346	121	47	229	0.203555556	715	1.573426573	702	0.541258741	143_7
95	10	S13120143	8	876	1244	329	742	595	167	157	0.121019108	2380	2455	1385	1187	110	8	58	22	2653	0.041462495	0.003015454	766	0.874429224	6.963636364	734	537	145	2182	19	0.079422383	0.336388634	0.020623281	0.00866426	38	12	104	0.118721461	1192	0.734899329	212	0.131711409	143_8
96	10	S13120143	9	1528	1239	884	395	526	339	58	0.465517241	2788	3555	999	729	166	9	76	19	3825	0.043398693	0.002352941	1362	0.891361257	8.204819277	386	450	320	2518	27	0.166166166	0.153296267	0.012708499	0.016016016	65	16	157	0.102748691	732	2.087431694	372	0.079234973	143_9
69	10	S13120143	10	725	599	594	37	375	233	263	0.615969582	1370	1970	1524	1307	46	8	139	24	2187	0.021033379	0.003657979	679	0.936551724	14.76086957	29	236	209	1153	162	0.030183727	0.025151778	0.014744146	0.011811024	45	18	43	0.059310345	1309	0.553857907	809	0.20091673	143_10
70	10	S13120143	11	762	968	620	826	677	345	658	0.09118541	2610	3498	1414	1280	26	12	78	18	3632	0.00715859	0.003303965	736	0.965879265	28.30769231	814	599	327	2476	60	0.018387553	0.328756058	0.014943457	0.013437058	34	19	24	0.031496063	1281	0.594847775	401	0.513661202	143_11
71	10	S13120143	12	621	613	377	231	330	125	516	0.054263566	1307	1862	1272	1130	64	1	59	18	2004	0.031936128	0.000499002	557	0.896940419	8.703125	230	271	107	1165	28	0.050314465	0.197424893	0.020600858	0.02672956	52	34	60	0.096618357	1131	0.549071618	207	0.456233422	143_12
72	10	S13120143	13	21	21	24	2	18	15	1897	0.015814444	56	112	2800	2771	8	0	12	9	141	0.056737589	0	13	0.619047619	1.625	2	6	6	27	30	0.002857143	0.074074074	0.037037037	0.0025	12	7	7	0.333333333	2771	0.007578492	109	0.684590401	143_13
73	10	S13120143	14	41	20	54	0	13	32	1494	0.010709505	86	136	2651	2583	29	0	12	27	204	0.142156863	0	12	0.292682927	0.413793103	0	1	5	18	16	0.010939268	0	0	0.005658242	42	15	27	0.658536585	2583	0.015873016	97	0.578397213	143_14
74	10	S13120143	15	1	0	2	0	0	1	576	0.001736111	2	0	2630	2629	1	0	0	0	1	1	0	0	0	0	0	0	0	0	1	0.000380228	NA	NA	0.000380228	2	1	1	1	2628	0.000380518	1	0.219178082	143_15
75	10	S13120143	16	1	4	9	0	4	8	1429	0.00209937	13	9	2656	2647	1	0	3	5	18	0.055555556	0	0	0	0	0	1	3	4	3	0.000376506	0	0	0.000376506	6	1	1	1	2647	0.000377786	12	0.539856441	143_16
76	10	S13120143	17	3	6	4	0	5	3	2071	0.009174312	11	3	2934	2923	3	0	5	3	14	0.214285714	0	0	0	0	0	0	0	0	19	0.001022495	NA	NA	0	4	0	2	0.666666667	2923	0.001026343	51	0.708518645	143_17
77	10	S13120143	18	3	44	3	4	43	3	259	0.054054054	53	33	2395	2345	1	4	42	3	83	0.012048193	0.048192771	2	0.666666667	2	0	1	0	3	14	0.000417537	0	0	0.000417537	3	1	1	0.333333333	2345	0.001279318	201	0.110447761	143_18
78	10	S13120143	19	111	132	118	6	96	55	435	0.022988506	268	374	2914	2797	24	1	74	18	491	0.048879837	0.00203666	87	0.783783784	3.625	5	22	37	151	10	0.008236102	0.033112583	0.006622517	0.006863418	36	20	22	0.198198198	2797	0.039685377	199	0.155523775	143_19
80	10	S13120143	20	8	13	6	1	10	2	1743	0.005163511	21	27	2707	2689	6	1	9	2	45	0.133333333	0.022222222	2	0.25	0.333333333	0	1	0	3	9	0.002216476	0	0	0	4	0	5	0.625	2689	0.002975084	44	0.648196356	143_20
81	10	S13120143	21	0	16	0	0	16	0	0	NA	16	16	936	921	0	0	15	0	31	0	0	0	NA	NA	0	1	0	1	0	0	0	0	0	4	0	0	NA	921	0	0	0	143_21
82	10	S13120143	22	1272	1294	301	793	399	58	41	0.634146341	2522	2436	1352	1017	177	52	100	6	2771	0.063875857	0.018765789	1095	0.860849057	6.186440678	741	299	52	2187	26	0.13091716	0.338820302	0.005029721	0.017751479	64	24	168	0.132075472	1034	1.230174081	348	0.039651838	143_22
83	10	S13120143	23	1251	1103	366	639	299	98	242	0.194214876	2287	2062	1440	1060	219	85	57	19	2442	0.08968059	0.034807535	1032	0.824940048	4.712328767	554	242	79	1907	47	0.152083333	0.290508652	0.003670687	0.009027778	65	13	208	0.166266986	1074	1.164804469	542	0.225325885	143_23
84	10	S13120143	24	115	98	69	0	51	15	767	0.009126467	181	358	2129	2089	19	0	14	7	398	0.047738693	0	96	0.834782609	5.052631579	0	37	8	141	7	0.008924378	0	0.007092199	0.00234852	20	5	18	0.156521739	2089	0.055050263	120	0.367161321	143_24
85	10	S13120143	25	9	20	4	8	12	4	985	0.030456853	33	10	2473	2440	9	8	12	4	43	0.209302326	0.186046512	0	0	0	0	0	0	0	30	0.003639304	NA	NA	0.000404367	4	1	8	0.888888889	2442	0.003685504	132	0.403357903	143_25
86	10	S13120143	26	338	336	111	136	141	29	521	0.143953935	644	510	1919	1611	144	51	99	14	818	0.17603912	0.062347188	194	0.573964497	1.347222222	85	42	15	336	75	0.075039083	0.25297619	0.008928571	0.004168838	49	8	136	0.402366864	1614	0.209417596	597	0.322800496	143_26
87	10	S13120143	27	896	797	280	1791	255	114	58	0.931034483	3056	2464	875	250	351	216	40	18	3089	0.113629006	0.069925542	545	0.608258929	1.552706553	1575	215	96	2431	54	0.401142857	0.64788153	0.00493624	0	70	0	333	0.371651786	268	3.343283582	819	0.21641791	143_27
88	10	S13120143	28	1841	1712	320	1800	316	57	67	0.925373134	4014	3775	693	57	522	69	40	5	4411	0.118340512	0.015642711	1319	0.716458446	2.526819923	1731	276	52	3378	62	0.753246753	0.512433393	0.002960332	0.007215007	63	5	495	0.268875611	80	23.0125	642	0.8375	143_28
89	10	S13120143	29	2186	2148	121	916	265	30	9	1	3397	3506	97	13	53	19	12	0	3590	0.014763231	0.005292479	2133	0.975754803	40.24528302	897	253	30	3313	9	0.546391753	0.270751585	0.000905524	0	4	0	50	0.022872827	20	109.3	92	0.45	143_29
97	15	S13120148	0	1049	1486	996	236	1090	347	442	0.997737557	2722	2554	1036	813	52	5	112	54	2777	0.018725243	0.001800504	997	0.95042898	19.17307692	231	978	293	2499	441	0.05019305	0.092436975	0.004001601	0.008687259	94	9	49	0.046711153	818	1.282396088	1000	0.540342298	148_0
98	15	S13120148	1	765	950	835	32	716	308	226	0.946902655	1821	1807	1198	955	76	2	109	56	2050	0.037073171	0.00097561	689	0.900653595	9.065789474	30	607	252	1578	214	0.063439065	0.019011407	0.001901141	0.017529215	118	21	72	0.094117647	956	0.800209205	1080	0.236401674	148_1
109	15	S13120148	2	347	670	333	15	551	108	368	0.880434783	1021	639	1974	1551	145	4	216	58	1062	0.13653484	0.003766478	202	0.582132565	1.393103448	11	335	50	598	324	0.073454914	0.018394649	0.001672241	0.025329281	167	50	137	0.39481268	1555	0.223151125	1344	0.236655949	148_2
120	15	S13120148	3	131	361	194	1	321	108	1211	0.566473988	561	306	2469	2142	80	1	174	72	633	0.126382306	0.001579779	51	0.389312977	0.6375	0	147	36	234	686	0.032401782	0	0.008547009	0.011340624	131	28	76	0.580152672	2143	0.061129258	1533	0.56509566	148_3
131	15	S13120148	4	469	656	429	4	515	105	871	0.723306544	1093	535	2656	2032	222	1	323	78	1159	0.191544435	0.000862813	247	0.526652452	1.112612613	3	192	27	469	630	0.083584337	0.006396588	0.002132196	0.032003012	249	85	210	0.447761194	2033	0.230693556	2109	0.42843089	148_4
142	15	S13120148	5	533	791	464	16	614	109	717	0.80055788	1272	442	2621	1771	331	8	421	90	1292	0.25619195	0.00619195	202	0.378986867	0.610271903	8	193	19	422	574	0.126287676	0.018957346	0.002369668	0.051125525	336	134	314	0.589118199	1776	0.300112613	2057	0.403716216	148_5
144	15	S13120148	6	249	511	302	2	444	125	722	0.77700831	820	461	2500	2061	129	2	229	79	900	0.143333333	0.002222222	120	0.481927711	0.930232558	0	215	46	381	561	0.0516	0	0	0.0168	187	42	122	0.489959839	2062	0.120756547	1832	0.35014549	148_6
145	15	S13120148	7	1215	2409	1185	639	1864	518	180	0.955555556	4236	2901	1326	420	250	51	440	165	3807	0.065668505	0.013396375	965	0.794238683	3.86	588	1424	353	3330	172	0.188536953	0.176576577	0.003003003	0.088235294	345	117	237	0.195061728	469	2.590618337	1249	0.383795309	148_7
146	15	S13120148	8	776	1599	717	309	1263	287	97	0.989690722	2635	2171	1325	909	118	28	185	85	2587	0.045612679	0.010823348	658	0.847938144	5.576271186	281	1078	202	2219	96	0.089056604	0.126633619	0.004957188	0.035471698	174	47	112	0.144329897	934	0.830835118	1292	0.10385439	148_8
147	15	S13120148	9	137	231	196	2	215	77	270	0.814814815	431	260	2130	1884	85	0	104	57	506	0.16798419	0	52	0.379562044	0.611764706	2	111	20	185	220	0.039906103	0.010810811	0	0.016901408	137	36	80	0.583941606	1884	0.072717622	1759	0.143312102	148_9
99	15	S13120148	10	204	311	296	1	279	131	402	0.830845771	615	367	1966	1609	126	1	130	100	724	0.174033149	0.001381215	78	0.382352941	0.619047619	0	149	31	258	334	0.064089522	0	0.007751938	0.027466938	209	54	119	0.583333333	1609	0.126786824	1686	0.249844624	148_10
100	15	S13120148	11	625	647	1464	32	522	965	416	0.975961538	2144	1552	1560	848	240	5	193	274	2264	0.106007067	0.002208481	385	0.616	1.604166667	27	329	691	1432	406	0.153846154	0.018854749	0.004189944	0.050641026	481	79	228	0.3648	853	0.732708089	1518	0.487690504	148_11
101	15	S13120148	12	377	644	416	7	553	143	682	0.979472141	1080	684	2010	1450	217	4	252	87	1244	0.174437299	0.003215434	160	0.424403183	0.737327189	3	301	56	520	668	0.107960199	0.005769231	0.003846154	0.032338308	243	65	206	0.546419098	1451	0.259820813	1945	0.470020675	148_12
102	15	S13120148	13	669	812	636	93	636	162	548	0.95620438	1560	999	2461	1372	503	53	423	110	2088	0.240900383	0.025383142	166	0.24813154	0.330019881	40	213	52	471	524	0.20438846	0.08492569	0.004246285	0.060138155	474	148	477	0.713004484	1394	0.479913917	2227	0.393113343	148_13
103	15	S13120148	14	566	387	593	193	259	161	554	0.989169675	1179	385	2571	1544	491	165	231	140	1412	0.347733711	0.116855524	75	0.132508834	0.152749491	28	28	21	152	548	0.190976274	0.184210526	0	0.050563983	522	130	466	0.823321555	1620	0.349382716	2437	0.341975309	148_14
104	15	S13120148	15	273	212	326	14	182	97	362	0.975138122	566	160	2556	2047	250	12	168	79	669	0.373692078	0.01793722	23	0.084249084	0.092	2	14	18	57	353	0.097809077	0.035087719	0.01754386	0.023474178	292	60	237	0.868131868	2047	0.133365901	2374	0.176844162	148_15
105	15	S13120148	16	594	391	460	15	240	41	161	0.99378882	890	292	2321	1574	483	12	215	37	1039	0.464870067	0.011549567	111	0.186868687	0.229813665	3	25	4	143	160	0.208099957	0.020979021	0	0.040068936	374	93	458	0.771043771	1580	0.375949367	2243	0.101898734	148_16
106	15	S13120148	17	1009	623	767	3	386	41	186	1	1439	3	2892	1453	1009	3	386	41	1442	0.699722607	0.002080444	0	0	0	0	0	0	0	186	0.348893499	NA	NA	0.070885201	767	205	958	0.949454906	1454	0.69394773	2807	0.127922971	148_17
107	15	S13120148	18	500	417	366	5	294	32	86	1	831	2	2600	1769	500	5	294	32	833	0.600240096	0.006002401	0	0	0	0	0	0	0	86	0.192307692	NA	NA	0.013846154	366	36	475	0.95	1771	0.282326369	2504	0.048560136	148_18
108	15	S13120148	19	1391	1092	862	48	555	49	236	1	2043	652	2617	828	1233	48	465	43	2441	0.505120852	0.019664072	158	0.113587347	0.128142741	0	90	6	254	236	0.471150172	0	0	0.052732136	744	138	1171	0.841840403	866	1.606235566	2543	0.272517321	148_19
110	15	S13120148	20	1026	888	682	41	520	67	173	1	1654	140	2764	1204	949	40	507	64	1700	0.558235294	0.023529412	77	0.075048733	0.08113804	1	13	3	94	173	0.343342981	0.010638298	0	0.029305355	625	81	901	0.878167641	1232	0.832792208	2680	0.140422078	148_20
111	15	S13120148	21	1160	883	908	23	559	87	190	1	1829	87	3171	1399	1126	23	536	87	1859	0.60570199	0.012372243	34	0.029310345	0.030195382	0	23	0	57	190	0.355093031	0	0	0.035950804	884	114	1069	0.921551724	1410	0.822695035	3068	0.134751773	148_21
112	15	S13120148	22	961	800	314	39	419	17	469	1	1436	76	2730	1347	927	38	401	17	1459	0.63536669	0.026045236	34	0.035379813	0.036677454	1	18	0	53	469	0.33956044	0.018867925	0	0.022344322	300	61	880	0.915712799	1355	0.709225092	2630	0.346125461	148_22
113	15	S13120148	23	807	679	360	26	426	18	207	1	1277	824	1964	1031	623	24	268	18	1757	0.354581673	0.013659647	184	0.228004957	0.295345104	2	158	0	344	207	0.317209776	0.005813953	0	0.043279022	334	85	591	0.732342007	1037	0.778206365	1845	0.199614272	148_23
114	15	S13120148	24	644	472	440	39	321	38	181	0.983425414	1042	610	2505	1630	579	37	223	36	1485	0.38989899	0.024915825	65	0.100931677	0.112262522	2	98	2	167	178	0.231137725	0.011976048	0	0.02994012	424	75	550	0.854037267	1639	0.392922514	2270	0.110433191	148_24
115	15	S13120148	25	627	670	384	58	499	32	131	1	1216	609	2173	1169	534	56	385	29	1613	0.331060136	0.034717917	93	0.148325359	0.174157303	2	114	3	212	131	0.245743212	0.009433962	0	0.035895076	350	78	507	0.80861244	1180	0.531355932	1990	0.111016949	148_25
116	16	S13120148	26	253	1737	53	0	1545	0	111	0.963963964	1798	22	2056	279	246	0	1531	0	1799	0.136742635	0	7	0.027667984	0.028455285	0	14	0	21	107	0.119649805	0	0	0.017023346	50	35	233	0.920948617	279	0.906810036	1996	0.397849462	148_26
117	16	S13120148	27	77	1536	2	0	1462	0	193	0.984455959	1539	9	1563	33	76	0	1454	0	1539	0.049382716	0	1	0.012987013	0.013157895	0	8	0	9	190	0.04862444	0	0	0.001279591	2	2	72	0.935064935	33	2.333333333	1515	5.848484848	148_27
118	16	S13120148	28	69	292	17	0	264	2	83	0.987951807	335	4	1998	1663	69	0	264	2	339	0.203539823	0	0	0	0	0	0	0	0	82	0.034534535	NA	NA	0.007507508	17	15	65	0.942028986	1663	0.041491281	1918	0.049909802	148_28
119	16	S13120148	29	69	145	3	0	92	1	128	0.7578125	162	0	1724	1563	69	0	92	0	161	0.428571429	0	0	0	0	0	0	0	0	97	0.040023202	NA	NA	0	3	0	65	0.942028986	1562	0.044174136	1500	0.081946223	148_29
121	16	S13120148	30	129	211	61	1	165	10	86	0.988372093	305	24	1498	1201	126	1	161	9	321	0.392523364	0.003115265	3	0.023255814	0.023809524	0	4	1	8	85	0.08411215	0	0	0.015353805	59	23	119	0.92248062	1201	0.107410491	1451	0.071606994	148_30
122	16	S13120148	31	320	239	162	1	102	15	64	0.984375	438	25	1569	1137	314	1	102	15	457	0.687089716	0.002188184	6	0.01875	0.01910828	0	0	0	6	63	0.20012747	0	0	0.029955386	162	47	298	0.93125	1137	0.281442392	1502	0.056288478	148_31
123	16	S13120148	32	62	45	3	0	24	0	150	0.806666667	86	0	1931	1845	62	0	24	0	86	0.720930233	0	0	0	0	0	0	0	0	121	0.032107716	NA	NA	0	3	0	58	0.935483871	1845	0.033604336	1463	0.081300813	148_32
124	16	S13120148	33	54	47	9	0	27	2	44	0.954545455	83	0	2032	1949	54	0	27	2	83	0.65060241	0	0	0	0	0	0	0	0	42	0.026574803	NA	NA	0.000492126	9	1	51	0.944444444	1949	0.027706516	1782	0.02257568	148_33
125	16	S13120148	34	228	179	102	1	88	8	67	0.925373134	325	0	2210	1885	228	1	88	8	325	0.701538462	0.003076923	0	0	0	0	0	0	0	62	0.103167421	NA	NA	0.009049774	102	20	215	0.942982456	1885	0.120954907	2077	0.035543767	148_34
126	16	S13120148	35	145	118	0	0	60	0	101	1	205	0	2010	1805	145	0	60	0	205	0.707317073	0	0	0	0	0	0	0	0	101	0.072139303	NA	NA	0	102	0	137	0.944827586	1805	0.08033241	1999	0.055955679	148_35
127	16	S13120148	36	35	37	8	0	25	1	248	0.790322581	61	0	2319	2259	35	0	25	0	60	0.583333333	0	0	0	0	0	0	0	0	196	0.015092712	NA	NA	0.001293661	8	3	33	0.942857143	2258	0.015500443	1942	0.109831709	148_36
128	16	S13120148	37	625	518	331	386	224	74	96	0.989583333	1309	69	2127	836	608	386	223	74	1360	0.447058824	0.283823529	17	0.0272	0.027960526	0	1	0	18	95	0.285848613	0	0	0.021626704	324	46	577	0.9232	1043	0.599232982	2025	0.092042186	148_37
129	16	S13120148	38	460	281	257	4	118	25	91	0.967032967	607	0	2242	1635	460	4	118	25	607	0.757825371	0.006589786	0	0	0	0	0	0	0	88	0.205173952	NA	NA	0.022301517	257	50	437	0.95	1638	0.280830281	2190	0.055555556	148_38
130	16	S13120148	39	275	175	141	28	61	25	66	0.954545455	389	8	1924	1536	274	28	61	25	396	0.691919192	0.070707071	1	0.003636364	0.003649635	0	0	0	1	63	0.142411642	0	0	0.031704782	141	61	260	0.945454545	1560	0.176282051	1694	0.042307692	148_39
132	16	S13120148	40	128	79	41	1	34	0	161	0.99378882	163	0	2038	1875	128	1	34	0	163	0.785276074	0.006134969	0	0	0	0	0	0	0	160	0.062806673	NA	NA	0.004906771	41	10	121	0.9453125	1875	0.068266667	1808	0.085866667	148_40
133	16	S13120148	41	53	61	7	0	39	1	210	0.942857143	93	9	1872	1782	51	0	39	0	99	0.515151515	0	2	0.037735849	0.039215686	0	0	0	2	198	0.02724359	0	0	0.001602564	7	3	48	0.905660377	1781	0.029758563	1573	0.117911286	148_41
134	16	S13120148	42	80	86	2	0	49	0	73	0.890410959	129	0	1941	1812	80	0	49	0	129	0.620155039	0	0	0	0	0	0	0	0	65	0.041215868	NA	NA	0.001030397	2	2	76	0.95	1812	0.04415011	1607	0.040286976	148_42
135	16	S13120148	43	31	80	1	0	59	1	46	0.739130435	91	5	2227	2137	31	0	59	0	95	0.326315789	0	0	0	0	0	0	0	0	34	0.013920072	NA	NA	0	1	0	29	0.935483871	2136	0.014513109	1467	0.021535581	148_43
136	16	S13120148	44	367	472	72	14	239	8	120	0.991666667	628	728	875	388	316	11	160	0	1215	0.260082305	0.009053498	51	0.138964578	0.161392405	3	79	8	141	119	0.361142857	0.021276596	0	0.014857143	44	13	300	0.817438692	395	0.929113924	743	0.303797468	148_44
137	16	S13120148	45	772	935	97	154	352	5	109	1	1283	106	1904	654	749	153	343	5	1356	0.552359882	0.112831858	23	0.029792746	0.03070761	1	9	0	33	109	0.393382353	0.03030303	0	0.013130252	94	25	711	0.920984456	719	1.073713491	1774	0.151599444	148_45
138	16	S13120148	46	961	1158	206	610	519	31	72	1	2121	1157	894	37	396	230	212	19	2014	0.196623635	0.114200596	565	0.58792924	1.426767677	380	307	12	1264	72	0.44295302	0.300632911	0.000791139	0.006711409	105	6	377	0.392299688	170	5.652941176	834	0.423529412	148_46
139	16	S13120148	47	534	689	18	0	207	0	59	1	741	6	877	140	531	0	206	0	743	0.714670256	0	3	0.005617978	0.005649718	0	1	0	4	59	0.605473204	0	0	0.010262258	17	9	504	0.943820225	140	3.814285714	825	0.421428571	148_47
140	16	S13120148	48	643	393	70	15	65	9	46	1	732	1305	581	102	442	11	26	0	1784	0.247757848	0.006165919	201	0.312597201	0.454751131	4	39	9	253	46	0.760757315	0.015810277	0	0.012048193	28	7	419	0.65163297	111	5.792792793	520	0.414414414	148_48
141	16	S13120148	49	1128	428	94	11	11	0	98	1	1150	478	1032	98	916	9	9	0	1412	0.648725212	0.006373938	212	0.187943262	0.231441048	2	2	0	216	98	0.887596899	0.009259259	0	0.029069767	84	30	870	0.771276596	100	11.28	965	0.98	148_49
143	16	S13120148	50	405	86	35	0	6	1	43	1	412	43	862	464	392	0	6	0	441	0.888888889	0	13	0.032098765	0.033163265	0	0	0	13	43	0.454756381	0	0	0.004640371	35	4	372	0.918518519	463	0.874730022	771	0.09287257	148_50
