# Supplementary material for: Understanding heterogeneous tumor microenvironment in metastatic melanoma
Source: PLoS One. 2019 Jun 5;14(6):e0216485. doi: 10.1371/journal.pone.0216485 (PMC6550385; doi:10.1371/journal.pone.0216485)
Supplement: S2 File — (CSV) [file pone.0216485.s009.csv]

	SLIDE.ID	FOV	PATIENT	CD3	CD20	HLA1	S100	CD4	CD8	FOXP3	CD3p.CD4p	CD3p.CD8p	CD3n.CD4p	CD4p.FOXP3p	CD8p.FOXP3p	Epithelium.Stroma	PD1	CD3p.PD1p	CD4p.PD1p	CD8p.PD1p	CD20p.PD1p	CD3p.CD4p.PD1p	CD3p.CD8p.PD1p	tumor.cell	HLApos	HLAneg
1	132	0	3	27	6	61	15	25	5	2	22	3	3	2	0	113	0	0	0	0	0	0	0	49	43	6
2	132	1	3	66	37	31	6	76	12	25	55	7	21	22	0	290	0	0	0	0	0	0	0	31	26	5
3	132	10	3	33	0	31	6	25	3	5	20	3	5	2	0	162	0	0	0	0	0	0	0	33	28	5
4	132	11	3	28	5	34	9	15	5	8	14	4	1	1	0	151	0	0	0	0	0	0	0	28	27	1
5	132	12	3	430	106	68	14	392	73	103	354	55	38	79	10	1192	2	1	0	0	0	0	0	22	14	8
6	132	13	3	66	6	56	12	62	19	20	47	17	15	15	2	259	0	0	0	0	0	0	0	53	50	3
7	132	14	3	8	0	28	2	6	1	4	4	1	2	2	0	37	0	0	0	0	0	0	0	25	19	6
8	132	15	3	9	1	17	1	9	3	2	6	2	3	1	0	59	0	0	0	0	0	0	0	13	13	0
9	132	16	3	12	7	312	224	21	4	7	8	3	13	2	0	494	0	0	0	0	0	0	0	445	288	157
10	132	17	3	24	1	79	16	24	7	6	18	6	6	5	0	80	0	0	0	0	0	0	0	49	48	1
11	132	18	3	39	1	147	33	48	12	9	30	9	18	8	0	303	0	0	0	0	0	0	0	192	94	98
12	132	19	3	7	1	8	6	7	2	3	5	1	2	3	0	39	0	0	0	0	0	0	0	12	6	6
13	132	2	3	45	12	111	29	34	14	26	26	10	8	17	2	135	0	0	0	0	0	0	0	60	55	5
14	132	20	3	43	11	77	25	45	7	23	33	6	12	20	1	245	1	0	1	0	0	0	0	79	54	25
15	132	21	3	21	4	24	12	24	3	9	18	3	6	9	0	100	0	0	0	0	0	0	0	20	20	0
16	132	22	3	44	14	51	14	39	11	24	27	8	12	19	2	249	0	0	0	0	0	0	0	52	44	8
17	132	23	3	22	6	967	290	42	10	13	20	0	22	6	0	1493	0	0	0	0	0	0	0	1206	934	272
18	132	24	4	37	0	41	15	15	13	10	13	11	2	4	1	108	0	0	0	0	0	0	0	22	19	3
19	132	25	4	4	0	2	2	1	0	0	0	0	1	0	0	19	0	0	0	0	0	0	0	5	2	3
20	132	29	4	4	0	222	35	5	4	2	1	1	4	1	1	257	0	0	0	0	0	0	0	241	213	28
21	132	3	3	15	12	48	26	19	5	8	11	4	8	7	0	149	0	0	0	0	0	0	0	72	41	31
22	132	3	3	15	12	48	26	19	5	8	11	4	8	7	0	149	0	0	0	0	0	0	0	72	41	31
23	132	30	4	13	0	152	33	2	13	3	2	9	0	1	0	166	0	0	0	0	0	0	0	135	135	0
24	132	4	3	1177	137	34	2	1146	98	260	1046	83	100	235	12	2884	2	2	2	0	0	2	0	4	4	0
25	132	5	3	14	1	15	0	8	10	2	6	8	2	0	0	55	0	0	0	0	0	0	0	14	12	2
26	132	6	3	28	13	44	16	10	15	8	9	11	1	3	0	131	0	0	0	0	0	0	0	31	30	1
27	132	7	3	2	0	0	1	0	1	0	0	1	0	0	0	5	0	0	0	0	0	0	0	1	0	1
28	132	8	3	23	29	824	251	20	13	17	11	7	9	5	0	2156	0	0	0	0	0	0	0	1815	816	999
29	132	9	3	69	13	78	6	65	7	59	48	5	17	35	2	333	2	0	0	0	1	0	0	76	74	2
30	148	0	15	19	0	185	99	36	36	1	1	18	35	1	0	313	9	6	0	9	0	0	6	155	155	0
31	148	1	15	40	2	463	91	51	72	1	2	37	49	1	0	595	15	9	1	12	0	1	8	403	387	16
32	148	10	15	109	0	177	46	64	102	1	16	90	48	1	0	409	44	42	7	37	0	6	36	112	90	22
33	148	11	15	11	0	18	3	9	11	1	3	8	6	1	0	47	0	0	0	0	0	0	0	11	11	0
34	148	12	15	13	0	39	8	20	7	1	7	6	13	1	0	43	3	3	1	2	0	1	2	15	14	1
35	148	13	15	293	9	666	177	194	252	8	61	225	133	8	0	1063	108	103	10	97	0	8	94	355	325	30
36	148	14	15	169	32	350	52	81	150	5	45	122	36	5	0	590	52	49	9	43	1	9	40	195	164	31
37	148	15	15	193	10	2033	316	155	229	9	18	163	137	7	0	2344	58	46	5	52	0	3	43	1785	1676	109
38	148	16	15	560	14	1540	147	360	429	17	144	394	216	17	0	2019	113	109	15	98	0	13	96	885	863	22
39	148	17	15	207	0	369	6	101	156	1	54	148	47	0	1	379	40	40	6	34	0	6	34	117	114	3
40	148	18	15	93	2	223	6	54	61	2	23	61	31	2	0	233	17	17	2	15	0	2	15	107	100	7
41	148	19	15	452	13	954	120	298	298	7	153	285	145	7	0	980	78	76	15	62	0	14	62	363	359	4
42	148	2	15	44	0	71	18	40	30	1	17	27	23	1	0	140	20	17	8	12	0	6	11	36	36	0
43	148	20	15	339	9	1396	113	303	245	9	96	222	207	9	0	1415	48	47	13	34	0	13	33	840	834	6
44	148	21	15	391	5	965	78	271	290	10	112	272	159	10	0	980	50	49	16	34	0	16	33	410	406	4
45	148	22	15	163	7	376	55	124	46	6	74	46	50	5	0	384	14	13	5	8	0	4	8	165	159	6
46	148	23	15	402	15	1388	148	305	202	6	119	195	186	6	0	1554	68	66	24	42	0	22	42	871	805	66
47	148	24	15	380	16	963	79	167	260	13	97	247	70	13	0	1084	63	60	8	51	0	8	49	581	509	72
48	148	25	15	336	24	1416	94	313	240	5	77	223	236	5	0	1617	70	67	11	55	0	10	55	943	840	103
49	148	27	16	1	0	9	3	6	0	0	1	0	5	0	0	11	1	0	0	0	0	0	0	4	4	0
50	148	28	16	22	0	123	6	19	9	0	7	8	12	0	0	124	22	15	7	9	0	5	8	89	88	1
51	148	29	16	33	0	126	9	37	0	0	27	0	10	0	0	130	5	3	4	0	0	3	0	87	83	4
52	148	3	15	65	1	83	43	78	49	6	26	37	52	6	0	284	25	21	8	17	0	7	14	62	41	21
53	148	30	16	14	0	33	2	8	7	0	4	6	4	0	0	35	3	3	0	2	0	0	2	16	15	1
54	148	31	16	77	0	158	17	43	41	2	30	39	13	1	1	162	12	12	5	7	0	5	7	70	68	2
55	148	32	16	42	0	1167	115	32	3	0	16	3	16	0	0	1487	0	0	0	0	0	0	0	1429	1110	319
56	148	33	16	44	0	1640	39	36	8	1	15	6	21	1	0	1874	5	4	1	1	0	1	1	1807	1577	230
57	148	34	16	164	1	1537	28	136	71	3	68	65	68	3	0	1593	19	18	6	11	0	6	11	1354	1310	44
58	148	35	16	76	0	1572	74	50	0	0	19	0	31	0	0	1573	19	16	4	0	0	3	0	1466	1465	1
59	148	36	16	28	0	1719	227	31	6	0	9	5	22	0	0	2049	6	5	0	3	0	0	3	1998	1672	326
60	148	37	16	110	17	197	21	60	58	3	47	54	13	3	0	241	14	14	3	11	0	3	11	85	75	10
61	148	38	16	94	1	186	4	47	40	7	41	36	6	5	2	199	12	11	2	9	0	2	8	95	87	8
62	148	39	16	74	5	263	9	50	45	3	30	39	20	3	0	276	29	25	5	22	1	5	20	174	163	11
63	148	4	15	152	0	932	239	211	160	8	32	118	179	8	0	1302	86	76	17	69	0	14	62	774	684	90
64	148	40	16	32	1	82	0	16	7	2	12	7	4	2	0	89	8	7	4	3	0	3	3	52	48	4
65	148	41	16	40	0	1419	195	40	7	1	17	6	23	1	0	1674	8	6	3	3	0	2	2	1598	1361	237
66	148	42	16	24	0	86	6	16	2	0	12	2	4	0	0	86	9	8	4	2	0	3	2	58	58	0
67	148	43	16	29	0	87	7	23	0	0	19	0	4	0	0	92	6	6	3	0	0	3	0	59	55	4
68	148	44	16	40	4	124	58	43	10	0	22	10	21	0	0	193	1	1	0	1	0	0	1	108	73	35
69	148	45	16	105	1	704	31	150	24	0	57	22	93	0	0	714	10	10	4	4	0	4	4	512	505	7
70	148	46	16	90	42	266	45	102	23	0	55	19	47	0	0	314	3	3	1	2	0	1	2	144	124	20
71	148	47	16	12	0	28	0	13	0	0	10	0	3	0	0	28	0	0	0	0	0	0	0	13	13	0
72	148	48	16	15	1	30	0	12	0	0	11	0	1	0	0	40	1	1	1	0	0	1	0	17	17	0
73	148	49	16	58	1	101	5	17	0	0	15	0	2	0	0	124	0	0	0	0	0	0	0	57	47	10
74	148	5	15	142	3	912	253	194	153	2	26	116	168	2	0	1127	97	81	19	78	0	12	69	692	648	44
75	148	50	16	17	0	91	0	3	1	0	2	1	1	0	0	113	0	0	0	0	0	0	0	89	73	16
76	148	6	15	57	0	145	46	74	45	3	23	34	51	3	0	247	18	12	6	12	0	4	8	75	73	2
77	148	7	15	10	2	77	11	39	25	0	3	6	36	0	0	168	5	3	0	5	0	0	3	51	47	4
78	148	8	15	68	8	569	43	161	105	4	15	50	146	4	0	947	46	26	14	32	3	6	20	458	449	9
79	148	9	15	59	0	110	19	24	66	1	5	53	19	1	0	243	24	20	3	21	0	2	18	88	67	21
