# Supplementary material for: Understanding heterogeneous tumor microenvironment in metastatic melanoma
Source: PLoS One. 2019 Jun 5;14(6):e0216485. doi: 10.1371/journal.pone.0216485 (PMC6550385; doi:10.1371/journal.pone.0216485)
Supplement: S3 File — (CSV) [file pone.0216485.s010.csv]

	SLIDE.ID	FOV	PATIENT	NND_diff_Pos	NND_diff_Neg	NND_diff_Diff	perCent_HLApos_Diff	NND_inter_Pos	NND_inter_Neg	NND_diff_Inter	perCent_HLApos_Inter	perCent_CD8_Diff	perCent_CD3_Diff	perCent_CD8PD1_Diff	perCent_CD8PD1toCD8_Diff	tumCells_Diff	CD3_Diff	perCent_CD8_Inter	perCent_CD3_Inter	perCent_CD8PD1_Inter	perCent_CD8PD1toCD8_Int	neighborCount_diff	neighborCount_inter	tumCells_Int	CD3_Int	HLAoverTumAVG	CD3overTumAVG	CD20overTumAVG	CD8PD1overTumAVG	CD4FOXP3overTumAVG
2	S13120132	0	3	10.50672003	13.89992124	3.393201216	0.856168157	9.423196312	11.49194577	2.068749462	0.868972797	0.150589569	1.134384782	0	NA	4.571428571	2.842857143	0.178277484	1.779119235	0	NA	77	27	5.37037037	4.888888889	0.868972797	1.779119235	0.116651969	0	0.110774411
3	S13120132	1	3	13.13695054	12.75730372	-0.379646817	0.92275479	10.77032961	13.0885505	2.318220889	0.926649306	0.905509581	5.54422469	0	NA	2.330232558	7.186046512	1.021788194	6.364366319	0	NA	877	66	2.140625	8.8125	0.926649306	6.364366319	2.18203125	0	1.545572917
4	S13120132	10	3	10.1585644	12.83598657	2.677422171	0.810873163	9.745727972	13.37853918	3.632811213	0.85959596	1.173144225	3.867292246	0	NA	3.228915663	5.722891566	0.498484848	2.628691679	0	NA	226	33	3.636363636	5.181818182	0.85959596	2.628691679	0.131313131	0	0.193217893
5	S13120132	11	3	8.78792547	14.25112055	5.463195082	0.823201058	11.63254168	11.55964434	-0.07289734	0.788690476	0.242253968	2.246132275	0	NA	3.853333333	3.426666667	0.374702381	2.296896259	0	NA	120	28	4.464285714	4.75	0.788690476	2.296896259	0.201488095	0	0.392559524
6	S13120132	12	3	11.3736715	13.31242492	1.938753421	0.859848485	14.35118265	13.69240862	-0.658774026	0.689613527	1.429292929	7.029461279	0	NA	1.348484848	8.02020202	1.656884058	7.710990338	0	NA	1290	430	1.391304348	8.992753623	0.689613527	7.710990338	1.507729469	0	1.789613527
7	S13120132	13	3	12.52076601	13.03125978	0.510493766	0.908818617	12.56475552	12.8180259	0.253270379	0.973760684	1.54736191	6.982452872	0.033789954	NA	2.342465753	9.059360731	1.012661783	5.187875458	0	NA	1697	66	3.476923077	8.569230769	0.973760684	5.187875458	0.406538462	0	0.700683761
8	S13120132	14	3	11.55849944	16.06580479	4.507305354	0.79004329	8.742737182	17.02938637	8.286649184	0.796207265	0.054112554	0.602922078	0	NA	3.571428571	1.428571429	0.0125	0.197462607	0	NA	23	8	7	1	0.796207265	0.197462607	0.0625	0	0.095833333
9	S13120132	15	3	11.88082904	12.07205532	0.191226284	0.923076923	11.89707753	12.94701701	1.049939487	1	0.755	4.039901381	0	NA	2.907692308	5.969230769	0.309259259	1.885185185	0	NA	132	9	3.555555556	3.888888889	1	1.885185185	0.327777778	0	0.287037037
10	S13120132	16	3	12.43846001	7	-5.438460007	1	10.64720678	9.807167467	-0.84003931	0.878787879	0.254761905	0.604761905	0	NA	3.857142857	1.857142857	0.055787037	0.607840308	0	NA	31	12	7.166666667	2.333333333	0.878787879	0.607840308	0.011904762	0	0.104166667
11	S13120132	17	3	12.20166042	9.271109059	-2.930551364	0.955357143	10.2733238	NA	NA	0.969560185	0.138888889	0.405753968	0	NA	6.5	2.333333333	0.18042328	0.451240079	0	NA	6	24	7.458333333	2.833333333	0.969560185	0.451240079	0.017361111	0	0.083035714
12	S13120132	18	3	12.6336431	13.24391807	0.610274967	0.892708333	10.72120188	14.63857249	3.917370609	0.90505698	0.621041667	2.978333333	0	NA	2.075	4.4625	0.361497761	1.561029711	0	NA	131	39	4.205128205	4	0.90505698	1.561029711	0.062820513	0	0.355698006
13	S13120132	19	3	10	13.95136218	3.951362185	0.666666667	14.76482306	10.0396342	-4.725188856	0.603401361	0.083333333	0.778472222	0	NA	4.125	2	0.095238095	0.400340136	0	NA	8	7	5.142857143	1.571428571	0.603401361	0.400340136	0.05952381	0	0.369047619
14	S13120132	2	3	12.09691726	13.83937456	1.742457296	0.80278423	11.28937902	11.05786423	-0.231514795	0.926031746	0.420334882	1.485965931	0	NA	3.699186992	3.292682927	0.31994709	1.128227513	0	NA	278	45	5	4.177777778	0.926031746	1.128227513	0.281031746	0	0.554259259
15	S13120132	20	3	11.70469991	13.52513133	1.820431419	0.435515873	10.30033905	13.00900791	2.708668859	0.735545656	0.153869048	0.487698413	0	NA	5.166666667	2.5	0.094943622	0.430639451	0	NA	14	43	6.162790698	2.255813953	0.735545656	0.430639451	0.42395718	0	0.235778885
16	S13120132	21	3	11.24197586	15.45993562	4.217959751	0.91876615	12.95778968	13.9395665	0.981776821	0.965986395	0.996866925	1.908476375	0	NA	2.976744186	2.76744186	0.200907029	1.030612245	0	NA	137	21	4.571428571	4	0.965986395	1.030612245	0.467913832	0	0.309070295
17	S13120132	22	3	12.03048602	12.70631007	0.675824057	0.901037851	10.95857731	13.11854914	2.15997183	0.895265152	0.61680621	0.943703915	0.023260073	NA	4.582417582	2.912087912	0.409099928	0.888293651	0	NA	93	44	4.931818182	3.409090909	0.895265152	0.888293651	0.413428932	0	0.348421717
18	S13120132	23	3	12.71986357	14.46168449	1.741820921	0.866239316	11.71203119	11.22942329	-0.4826079	0.874891775	0.442628205	1.614575702	0	NA	3.346153846	2.961538462	0.07012987	1.487518038	0	NA	34	22	4.681818182	4.318181818	0.874891775	1.487518038	0.245887446	0	0.449747475
19	S13120132	25	4	NA	16.37303869	NA	0.888888889	NA	13.53689783	NA	0.666666667	0.777777778	1.497354497	0	NA	1.888888889	1.666666667	0	0.306547619	0	NA	23	4	4	1	0.666666667	0.306547619	0	0	0
20	S13120132	27	4	NA	16.37303869	NA	0.888888889	NA	NA	NA	NA	0.777777778	1.497354497	0	NA	1.888888889	1.666666667	NA	NA	NA	NA	23	0	NA	NA	NA	NA	NA	NA	NA
21	S13120132	29	4	12.6906029	12.56429918	-0.126303722	0.714285714	12.15891053	10.65346993	-1.5054406	0.825757576	0.3	0.957142857	0	NA	3	1.8	0.035714286	0.289502165	0	NA	11	4	6.25	1.5	0.825757576	0.289502165	0	0	0.083333333
22	S13120132	3	3	13.25200522	14.52126834	1.26926312	0.939019608	12.33410033	12.49391887	0.159818538	1	1.02254902	2.843823529	0.002352941	NA	2.411764706	4.447058824	0.627777778	2.087777778	0	NA	656	30	3.266666667	5.6	1	2.087777778	1.037777778	0	0.982222222
23	S13120132	30	4	13.95169166	12.3091625	-1.642529164	1	12.63724961	NA	NA	1	0.335964912	1.492982456	0	NA	2.157894737	2.526315789	0.915384615	1.036630037	0	NA	30	13	3.461538462	2.846153846	1	1.036630037	0	0	0.117948718
24	S13120132	4	3	12.0730794	14.82033946	2.74726006	0.946153846	11.95693483	14.00623265	2.049297821	1	0.5	4.925641026	0	NA	1.615384615	5.153846154	0.973684211	11.97368421	0	NA	250	1177	1	11.97368421	1	11.97368421	0.473684211	0	1.552631579
25	S13120132	5	3	10.45526223	13.77515193	3.319889699	0.782819264	9.927554421	10.01663887	0.089084449	0.955357143	2.147371032	5.581116973	0	NA	2.7375	6.625	3.831122449	7.557908163	0	0	222	14	3.214285714	9	0.955357143	7.557908163	0.661989796	0	1.455357143
26	S13120132	6	3	10.46822031	13.45646503	2.988244717	0.987705255	10.39807721	13.05667399	2.658596782	0.908818342	1.859623638	5.962729512	0.034770115	NA	1.99137931	6.982758621	1.125867137	1.385890653	0	NA	951	28	4.222222222	3.518518519	0.908818342	1.385890653	0.932186949	0	0.206790123
27	S13120132	7	3	8.988992439	15.44158896	6.452596519	0.660507246	NA	14.59506088	NA	0.5	0.881642512	2.545531401	0	NA	3	3.956521739	0.2	0.6	0	0	45	2	5	3	0.5	0.6	0	0	0.2
28	S13120132	8	3	13.20087713	14.57616092	1.375283795	0.916666667	10.61085516	13.24245975	2.631604593	0.906439394	0.45	0.623333333	0	NA	3.6	1.2	0.280357143	0.745292208	0	NA	6	23	5	2.590909091	0.906439394	0.745292208	0.379545455	0	0.120454545
29	S13120132	9	3	10.10734709	13.8537235	3.74637641	0.908810764	10.25681201	12.7210827	2.464270691	0.942512077	0.652641369	1.742943948	0	NA	4.3125	3.484375	0.134598574	1.020206203	0	NA	103	69	5.971014493	4.985507246	0.942512077	1.020206203	0.111387164	0	0.594687036
30	S13120148	0	15	12.96361469	15.14724498	2.183630289	0.95200526	11.41808092	14.37021335	2.952132434	1	3.02630188	2.855500767	0.926407543	NA	2.854700855	4.170940171	1.851002506	1.564160401	0.45839599	0.285429483	1025	19	4.526315789	3.052631579	1	1.564160401	0.013157895	0.45839599	0.013157895
31	S13120148	1	15	12.46877844	14.82971189	2.360933452	0.925287356	11.2821422	17.40315394	6.121011738	0.966899767	3.213809524	2.892487685	0.77091954	NA	2.096551724	3.868965517	2.190429015	1.457991083	0.52955933	NA	720	40	4.230769231	2.923076923	0.966899767	1.457991083	0.102564103	0.52955933	0.037393162
32	S13120148	10	15	11.91781511	13.97713334	2.059318229	0.825159642	13.47531909	14.82524377	1.34992468	0.812942613	0.463788542	0.400437876	0.177932859	NA	4.83908046	1.402298851	0.723031136	0.714159799	0.229658883	NA	95	109	4.567307692	2.298076923	0.812942613	0.714159799	0	0.229658883	0.03525641
33	S13120148	11	15	12.38637939	14.91553105	2.529151661	0.975911022	11.16085597	11.77046831	0.609612344	1	3.628404264	2.471334065	0.621426031	0.266077203	3.528169014	3.690140845	1.846969697	1.868181818	0.166666667	0.063636364	612	11	3.181818182	4.818181818	1	1.868181818	0	0.166666667	0.048484848
34	S13120148	12	15	12.47310722	14.56688662	2.093779405	0.906085966	11.71121268	NA	NA	0.851648352	1.739753261	1.848108859	0.538071664	NA	3.518151815	3.834983498	1.186691087	1.50958486	0.314957265	NA	364	13	4.615384615	4.846153846	0.851648352	1.50958486	0	0.314957265	0.038461538
35	S13120148	13	15	12.50340756	13.27929167	0.775884107	0.851518994	12.10167114	12.54523973	0.443568598	0.895430413	1.318653248	1.465748674	0.373984456	NA	4.035502959	3.609467456	0.869105856	1.038604475	0.30560973	NA	379	293	4.774744027	3.71331058	0.895430413	1.038604475	0.050040631	0.30560973	0.045282789
36	S13120148	14	15	11.24573591	12.01392451	0.768188597	0.86575257	10.88309708	12.63984516	1.75674808	0.793190357	1.651875112	1.888631175	0.351740401	NA	4.785907859	4.059620596	1.311463536	1.415255898	0.288137717	NA	397	169	4.727810651	4.715976331	0.793190357	1.415255898	0.556769513	0.288137717	0.052972668
37	S13120148	15	15	12.42136907	13.68615864	1.264789575	0.819871795	10.63056462	13.59228746	2.961722837	0.945640658	0.67274161	0.668452843	0.11486569	NA	4.871794872	2.564102564	0.380818965	0.402265797	0.090681857	NA	78	193	6.777202073	2.316062176	0.945640658	0.402265797	0.01282832	0.090681857	0.004583025
38	S13120148	16	15	11.07191085	14.30839623	3.236485385	0.731195887	11.57802083	11.96748968	0.389468845	0.911998747	0.670413961	0.756351461	0.1875	NA	6.1875	2.0625	1.572079821	2.114226539	0.406279667	NA	35	560	4.50877193	5.627192982	0.911998747	2.114226539	0.073388332	0.406279667	0.060221814
39	S13120148	17	15	11.56944283	12.2268727	0.657429867	0.957884643	10.54630501	10.82950685	0.283201831	0.958534622	2.730685601	3.548180459	1.059466517	NA	3.808510638	6.469604863	3.191459627	4.119904532	1.050086266	NA	807	207	3.038647343	9.072463768	0.958534622	4.119904532	0.001771337	1.050086266	0.025247297
40	S13120148	18	15	11.60517449	11.57012423	-0.035050256	0.946371085	10.86996114	13.23401652	2.364055387	0.931549753	0.802623672	1.169182563	0.041082809	NA	5.069825436	3.600997506	0.58812084	1.060040109	0.177995392	NA	409	93	5.387096774	4.376344086	0.931549753	1.060040109	0.029313876	0.177995392	0.030030722
41	S13120148	19	15	11.08592454	10.84577678	-0.240147755	0.964877137	10.84540347	9.203843544	-1.641559926	0.976111111	2.81768544	5.727989545	0.61007326	NA	2.451923077	8.362179487	1.723401635	3.350544493	0.341846641	NA	946	452	3.851111111	7.546666667	0.976111111	3.350544493	0.141132275	0.341846641	0.09481746
42	S13120148	2	15	12.3839056	15.34100925	2.957103654	0.941038701	12.91751782	14.7667709	1.849253085	0.997093023	2.608179921	3.355361234	1.00732286	NA	2.845360825	5.046391753	2.785963455	3.530703212	1.081616833	NA	303	44	3.325581395	5.674418605	0.997093023	3.530703212	0.093023256	1.081616833	0.086821705
43	S13120148	20	15	11.91023459	13.86542131	1.955186726	0.944823663	11.60368206	9.944344529	-1.659337528	0.985840708	1.592474538	2.94923005	0.246157701	NA	3.399317406	6.389078498	0.96401446	1.546249792	0.138280296	NA	683	339	4.737463127	4.90560472	0.985840708	1.546249792	0.099020228	0.138280296	0.043111158
44	S13120148	21	15	11.72705931	10.96723734	-0.759821966	0.928917393	11.49484734	11.61084542	0.115998082	0.981573499	1.797414655	2.342143533	0.265866919	NA	3.991549296	5.964788732	1.210514351	1.639522462	0.111269528	NA	768	391	5.130434783	5.601023018	0.981573499	1.639522462	0.037492388	0.111269528	0.042854098
45	S13120148	22	15	11.82707211	12.89829451	1.071222394	0.926778366	10.8917161	13	2.108283899	0.969200993	0.62591092	2.217518952	0.165349003	NA	3.883190883	5.341880342	0.486839694	1.798284997	0.106407856	NA	803	163	4.417177914	5.404907975	0.969200993	1.798284997	0.101592171	0.106407856	0.06154202
46	S13120148	23	15	12.08751509	13.53420139	1.4466863	0.94872449	10.40314163	10.71153049	0.30838886	0.948006899	0.859704507	1.870087514	0.277708688	NA	4	4.977678571	0.507992892	1.028515756	0.124126661	NA	403	402	6.039800995	4.915422886	0.948006899	1.028515756	0.038210732	0.124126661	0.012105149
47	S13120148	24	15	11.38331393	11.70230416	0.318990229	0.914946261	10.50707989	10.58187409	0.074794204	0.883799355	0.909684814	1.339403891	0.187674955	NA	5.325123153	4.197044335	0.469708592	0.69304573	0.104327106	NA	260	380	7.15	4.228947368	0.883799355	0.69304573	0.039076859	0.104327106	0.027117984
48	S13120148	25	15	12.25991663	13.63369952	1.37378289	0.828903104	11.13035748	10.36144016	-0.768917317	0.921787967	0.893856116	1.775989102	0.282286978	NA	3.52238806	3.980099502	0.70539368	0.954549097	0.173097364	NA	286	336	5.148809524	3.779761905	0.921787967	0.954549097	0.048324121	0.173097364	0.00598545
49	S13120148	26	16	13.0781385	20.39607805	7.317939553	0.951219512	NA	NA	NA	NA	0.228658537	2.020412311	0.228658537	NA	2.829268293	2.853658537	NA	NA	NA	NA	253	0	NA	NA	NA	NA	NA	NA	NA
50	S13120148	27	16	14.77704196	NA	NA	1	NA	15.29705854	NA	0	0	1.238095238	0	NA	1.714285714	1.571428571	0	1	0	NA	76	1	1	1	0	1	0	0	0
51	S13120148	28	16	12.28355165	12.26832285	-0.015228799	0.962301587	11.53284366	NA	NA	0.951893939	0.051496362	0.40162037	0.028058862	NA	5.041666667	1.541666667	0.086544012	0.223378263	0.086544012	NA	48	22	6.818181818	1.318181818	0.951893939	0.223378263	0	0.086544012	0
52	S13120148	29	16	14.14370605	11.22356858	-2.920137464	0.976190476	12.18876784	NA	NA	0.940178571	0.053921569	0.754260037	0	NA	4.235294118	1.705882353	0	0.491517857	0	NA	36	33	4.78125	1.75	0.940178571	0.491517857	0	0	0
53	S13120148	3	15	11.20545314	14.53758686	3.33213372	0.672613584	11.89761698	15.37293917	3.475322191	0.693441558	0.399639423	0.336997941	0.058637153	NA	6.375	1.421875	0.879109779	1.044128094	0.269194139	NA	65	65	4.292307692	2.8	0.693441558	1.044128094	0.005128205	0.269194139	0.106153846
54	S13120148	30	16	12.33095697	11.46728154	-0.863675433	0.971495327	10.6260213	12.86261889	2.236597592	0.916666667	0.750133511	1.699269396	0.204962172	NA	3.224299065	3.168224299	0.494047619	1.12202381	0.071428571	NA	114	14	3.928571429	3.857142857	0.916666667	1.12202381	0.035714286	0.071428571	0
55	S13120148	31	16	11.81556782	16.2436804	4.428112575	0.926712329	11.41345882	12.21489146	0.801432639	0.965367965	1.577922902	3.117402499	0.57575214	NA	3.123287671	5.515981735	1.392037724	2.603200371	0.406478046	NA	243	77	4.025974026	6.805194805	0.965367965	2.603200371	0.017316017	0.406478046	0.012987013
56	S13120148	32	16	11.78503981	8.726522184	-3.058517621	0.89718254	10.12004995	9.330567062	-0.789482892	0.901529753	0	0.332539683	0	NA	5.5	1.6	0.008967223	0.22264911	0	NA	20	42	6.857142857	1.285714286	0.901529753	0.22264911	0	0	0
57	S13120148	33	16	11.48289185	NA	NA	0.9	10.05501951	11.47497649	1.419956984	0.910474563	0.033333333	0.452777778	0	NA	4.5	1.5	0.044264069	0.268109353	0.002840909	NA	10	44	7.568181818	1.704545455	0.910474563	0.268109353	0	0.002840909	0.003787879
58	S13120148	34	16	11.60713207	10.20276085	-1.404371222	0.97734375	10.04040384	10.33497014	0.294566299	0.96375376	0.357603378	0.831903296	0.0880648	NA	5.171875	2.9375	0.168255711	0.375733498	0.021215268	NA	64	164	7.402439024	2.231707317	0.96375376	0.375733498	0.000762195	0.021215268	0.003726287
59	S13120148	35	16	11.87907216	17.98541715	6.10634499	0.979166667	10.23596365	NA	NA	1	0	1.547482639	0	NA	4.1875	2.9375	0	0.355000701	0	NA	69	76	8.5	1.868421053	1	0.355000701	0	0	0
60	S13120148	36	16	10.04058907	NA	NA	0.959183673	9.54353526	12.87358445	3.330049195	0.875864512	0.046428571	0.209863946	0	NA	6.285714286	1.285714286	0.08115788	0.216752989	0.045280612	NA	7	28	8.464285714	1.428571429	0.875864512	0.216752989	0	0.045280612	0
61	S13120148	37	16	11.38238544	11.8402001	0.457814659	0.868527197	10.73895603	14.25991299	3.520956964	0.907121212	1.634482732	3.337495592	0.204044971	NA	3.913924051	6.311392405	1.95379575	3.587554768	0.492233045	NA	515	110	3.609090909	7.781818182	0.907121212	3.587554768	0.360606061	0.492233045	0.068939394
62	S13120148	38	16	11.42962951	13.07952854	1.649899031	0.91244856	10.79367392	10.77404926	-0.019624654	0.932326336	1.347823139	2.254267543	0.288107597	NA	4.598765432	4.672839506	0.901749445	2.057492746	0.267293907	NA	366	94	4.548387097	5.892473118	0.932326336	2.057492746	0.047311828	0.267293907	0.156571087
63	S13120148	39	16	11.13042683	13.34719209	2.21676526	0.881280999	11.40704719	9.579490786	-1.827556402	0.949292149	1.60675792	2.957100929	0.74649461	NA	4.43715847	5.393442623	0.730228443	1.378962891	0.329118404	NA	201	74	5.324324324	4.702702703	0.949292149	1.378962891	0.154954955	0.329118404	0.078716216
64	S13120148	4	15	12.56208517	13.61016785	1.048082685	0.828349971	11.7045059	12.72055106	1.016045157	0.918185163	2.37911005	3.238079673	1.266760586	NA	3.67816092	5.040229885	1.192698269	1.433997018	0.573476248	NA	318	152	5.78807947	4.271523179	0.918185163	1.433997018	0.012913907	0.573476248	0.084203196
65	S13120148	40	16	11.1748705	10.67984819	-0.495022304	0.964719825	9.919885785	9.895061757	-0.024824029	0.931944444	0.23916261	0.790352791	0.063513171	NA	6.79787234	2.372340426	0.228174603	0.726006719	0.085181052	NA	96	32	6.46875	3.84375	0.931944444	0.726006719	0.005208333	0.085181052	0.042435516
66	S13120148	41	16	12.75711517	20.61552813	7.858412957	0.746527778	9.122094383	13.76083873	4.638744344	0.953035714	0	0.304166667	0	NA	5.083333333	1.25	0.017430556	0.199305209	0.005625	NA	13	40	8.2	1.475	0.953035714	0.199305209	0	0.005625	0.0025
67	S13120148	42	16	10.5265861	14.70195885	4.17537275	0.912842713	9.502061701	NA	NA	0.994047619	0	0.308732126	0	NA	6.690909091	1.454545455	0.017939815	0.366012807	0.017939815	NA	56	24	8.041666667	2.333333333	0.994047619	0.366012807	0	0.017939815	0
68	S13120148	43	16	9.899494937	15.13274595	5.233251014	0.954545455	9.885728516	9.055385138	-0.830343378	0.941912972	0	0.295454545	0	NA	6.5	1	0	0.210426068	0	NA	2	29	7.137931034	1.344827586	0.941912972	0.210426068	0	0	0
69	S13120148	44	16	13.9096928	15.10375262	1.194059823	0.856714628	13.29287197	12.3414414	-0.951430572	0.753846154	0.3495889	2.05748544	0.098800959	NA	2.345323741	3.388489209	0.367521368	1.524847375	0.066239316	NA	327	40	3.153846154	3.743589744	0.753846154	1.524847375	0.076923077	0.066239316	0.025641026
70	S13120148	45	16	12.77660874	13.04468839	0.268079646	0.743724778	11.610972	5.385164807	-6.225807193	0.973878205	0.67218523	3.547427361	0.112782486	NA	2.343220339	5.677966102	0.323458486	1.919989252	0.067788462	NA	666	105	4.173076923	3.932692308	0.973878205	1.919989252	0.050961538	0.067788462	0.014423077
71	S13120148	46	16	13.44560848	12.26910576	-1.176502721	0.906124498	11.90640169	14.18701944	2.28061775	0.872659176	0.85562249	4.284839357	0.048895582	NA	1.602409639	5.451807229	0.660299625	3.096441948	0.084644195	NA	865	90	2.370786517	4.988764045	0.872659176	3.096441948	0.832397004	0.084644195	0.005617978
72	S13120148	47	16	14.35311213	16.71629052	2.363178391	0.995614035	10.66799579	NA	NA	1	0.01754386	3.035380117	0.00877193	NA	1.394736842	3.596491228	0	2.875	0	NA	521	12	1.75	3.5	1	2.875	0	0	0
73	S13120148	48	16	12.52213505	14.13436196	1.612226907	0.793088803	11.24213719	12.58050453	1.338367345	0.887460317	0.101801802	4.023545689	0.026126126	NA	2	5.718918919	0	2.67031746	0	NA	627	15	3.533333333	5.933333333	0.887460317	2.67031746	0.1	0	0
74	S13120148	49	16	11.64535101	13.14651424	1.501163233	0.87712585	11.58198883	12.04620698	0.46421815	0.831787803	0.083503401	4.583843537	0.015306122	NA	1.642857143	5.739795918	0.096491228	3.494945698	0.035087719	NA	1069	58	2.385964912	5.649122807	0.831787803	3.494945698	0.048245614	0.035087719	0
75	S13120148	5	15	13.66117261	14.12191143	0.46073882	0.937607314	12.23858738	13.29547597	1.056888584	0.95480412	2.430112816	3.619799364	1.250324675	NA	2.803030303	5.04040404	1.252274007	1.542685722	0.683575369	NA	389	142	4.808510638	3.858156028	0.95480412	1.542685722	0.017671395	0.683575369	0.072931442
76	S13120148	50	16	13.1756509	15.2794172	2.1037663	0.937538885	11.05533461	NA	NA	0.763235294	0.210134003	2.473301029	0.032663317	NA	2.452261307	3.924623116	0.008403361	1.015686275	0	NA	387	17	4.235294118	2.882352941	0.763235294	1.015686275	0	0	0
77	S13120148	6	15	11.78866286	13.7811373	1.992474433	0.805656153	12.04079091	12.98567368	0.944882773	0.936967419	1.35433189	1.435016698	0.313297258	NA	4.491428571	3.114285714	0.898636743	1.164307866	0.210289613	NA	190	57	4.473684211	3.263157895	0.936967419	1.164307866	0	0.210289613	0.059064327
78	S13120148	7	15	14.02373783	15.17134103	1.147603206	0.963114754	12.25770273	13.61140724	1.353704513	0.871111111	3.924845498	3.371840034	1.429934296	NA	1.93852459	4.340163934	0.84	0.631111111	0.17	NA	1203	10	4.3	1.9	0.871111111	0.631111111	0.12	0.17	0
79	S13120148	8	15	12.79022715	14.92728981	2.137062662	0.935473411	11.78790339	13.2950048	1.507101408	0.956862745	3.613127664	4.340542585	1.822707059	NA	2.015564202	5.389105058	1.84357493	1.557137021	0.891865079	NA	708	68	3.676470588	3.338235294	0.956862745	1.557137021	0.200367647	0.891865079	0.027836134
80	S13120148	9	15	11.69897287	14.23512939	2.536156516	0.857086168	11.48798332	13.13161376	1.643630435	0.752138822	0.329020258	0.392981297	0.097057776	NA	5.805194805	1.467532468	0.723769169	0.599313963	0.219067797	NA	78	59	5.203389831	2.491525424	0.752138822	0.599313963	0	0.219067797	0.002421308
