# Supplementary material for: Understanding heterogeneous tumor microenvironment in metastatic melanoma
Source: PLoS One. 2019 Jun 5;14(6):e0216485. doi: 10.1371/journal.pone.0216485 (PMC6550385; doi:10.1371/journal.pone.0216485)
Supplement: S4 File — (CSV) [file pone.0216485.s011.csv]

	Sld_FOV	PATIENT	HLA/TumorCells	CD3/TumorCells	CD20/TumorCells	CD8+PD1+/TumorCells	CD4+FOXP3+/TumorCells
2	S13120132_0	3	1	1.75	0	0	0
3	S13120132_0	3	1	0.625	0	0	0
4	S13120132_0	3	0.833333333	1.333333333	0	0	0
5	S13120132_0	3	1	0.285714286	0	0	0
6	S13120132_0	3	0.75	2	0	0	0
7	S13120132_0	3	1	3	0	0	0
8	S13120132_0	3	0.75	0.125	0	0	0
9	S13120132_0	3	1	0.25	0.083333333	0	0.166666667
10	S13120132_0	3	1	0.230769231	0.076923077	0	0.153846154
11	S13120132_0	3	1	0.153846154	0	0	0
12	S13120132_0	3	1	0.272727273	0.090909091	0	0.090909091
13	S13120132_0	3	0.833333333	0.833333333	0	0	0.5
14	S13120132_0	3	1	0.076923077	0.076923077	0	0.076923077
15	S13120132_0	3	1	0.071428571	0.071428571	0	0.071428571
16	S13120132_0	3	1	0.153846154	0.076923077	0	0.153846154
17	S13120132_0	3	1	0.166666667	0.083333333	0	0
18	S13120132_0	3	1	0.071428571	0.071428571	0	0.071428571
19	S13120132_0	3	0.928571429	0.071428571	0	0	0.071428571
20	S13120132_0	3	1	0.090909091	0.090909091	0	0
21	S13120132_0	3	0.818181818	0.181818182	0	0	0.090909091
22	S13120132_0	3	1	0.181818182	0	0	0.090909091
23	S13120132_0	3	0.846153846	0.153846154	0	0	0.076923077
24	S13120132_0	3	0.636363636	0.272727273	0	0	0.181818182
25	S13120132_0	3	0.857142857	0.428571429	0	0	0.142857143
26	S13120132_0	3	0.818181818	0.181818182	0	0	0.090909091
27	S13120132_0	3	1	1	0	0	0.25
28	S13120132_0	3	0.6	0.2	0	0	0.1
29	S13120132_0	3	0.8	0.3	0	0	0.1
30	S13120132_0	3	0.625	0.625	0	0	0
31	S13120132_0	3	0.428571429	0.142857143	0	0	0
32	S13120132_0	3	1	0.222222222	0.444444444	0	0
33	S13120132_0	3	0.6	0.6	0	0	0
34	S13120132_0	3	0.923076923	0.153846154	0.076923077	0	0
35	S13120132_0	3	0.785714286	0.142857143	0	0	0
36	S13120132_0	3	1	1	0	0	0
37	S13120132_0	3	0.666666667	0.333333333	0.666666667	0	0
38	S13120132_0	3	1	0.75	0.5	0	0.25
39	S13120132_0	3	1	0.25	0	0	0
40	S13120132_0	3	1	0.75	0.5	0	0.5
41	S13120132_1	3	1	16	0	0	4
42	S13120132_1	3	1	3.5	1	0	1
43	S13120132_1	3	1	2.5	1	0	1
44	S13120132_1	3	1	3.5	2.5	0	2
45	S13120132_1	3	1	5.5	1	0	1
46	S13120132_1	3	1	3	2.5	0	2.5
47	S13120132_1	3	1	2	1.666666667	0	0.666666667
48	S13120132_1	3	1	1	2	0	0
49	S13120132_1	3	1	2	1.666666667	0	1
50	S13120132_1	3	1	1	4	0	0
51	S13120132_1	3	1	4.333333333	0.333333333	0	0.333333333
52	S13120132_1	3	1	1.75	0.25	0	0.75
53	S13120132_1	3	1	3	0.333333333	0	0.666666667
54	S13120132_1	3	1	1	1.25	0	0.5
55	S13120132_1	3	1	7.5	2.5	0	1.5
56	S13120132_1	3	1	1.5	1.25	0	0.5
57	S13120132_1	3	1	4	8	0	1
58	S13120132_1	3	1	0.833333333	1.166666667	0	0.333333333
59	S13120132_1	3	1	5.5	2.5	0	0.5
60	S13120132_1	3	0.571428571	0.142857143	0	0	0
61	S13120132_1	3	1	2.666666667	1.333333333	0	0.666666667
62	S13120132_1	3	1	1.25	1.25	0	0.25
63	S13120132_1	3	0.6	0.2	0.4	0	0
64	S13120132_1	3	1	0.666666667	1.333333333	0	0.666666667
65	S13120132_1	3	1	1.333333333	2	0	0.333333333
66	S13120132_1	3	0.833333333	0.333333333	0.333333333	0	0
67	S13120132_10	3	0.8	0.6	0	0	0
68	S13120132_10	3	0.5	0.333333333	0.166666667	0	0
69	S13120132_10	3	1	2.5	1	0	0.5
70	S13120132_10	3	0.1	0.1	0	0	0
71	S13120132_10	3	1	0.5	0.5	0	0
72	S13120132_10	3	1	0.5	0	0	0
73	S13120132_10	3	1	2.333333333	0	0	0.333333333
74	S13120132_10	3	1	6.5	0	0	1.5
75	S13120132_10	3	1	0.571428571	0	0	0
76	S13120132_10	3	1	0.333333333	0	0	0
77	S13120132_10	3	1	1.666666667	0.666666667	0	0.333333333
78	S13120132_10	3	1	1.666666667	0	0	0
79	S13120132_10	3	1	1.333333333	0.333333333	0	0
80	S13120132_10	3	1	0.5	0	0	0.25
81	S13120132_10	3	1	0.25	0	0	0
82	S13120132_10	3	1	1.666666667	0.333333333	0	0
83	S13120132_10	3	0.571428571	0.285714286	0	0	0
84	S13120132_10	3	0.666666667	0.666666667	0	0	0
85	S13120132_10	3	1	0.6	0	0	0
86	S13120132_10	3	0.555555556	0.111111111	0	0	0
87	S13120132_10	3	1	1	0	0	0
88	S13120132_10	3	1	2.5	0	0	0
89	S13120132_10	3	1	0.6	0	0	0
90	S13120132_10	3	0.333333333	0.166666667	0	0	0
91	S13120132_10	3	0.75	0.5	0	0	0.5
92	S13120132_10	3	0.833333333	0.333333333	0	0	0.333333333
93	S13120132_10	3	0.75	0.125	0	0	0.125
94	S13120132_10	3	1	8	0	0	0
95	S13120132_11	3	1	0.285714286	0.428571429	0	0
96	S13120132_11	3	1	0.222222222	0.222222222	0	0
97	S13120132_11	3	1	0.571428571	0.285714286	0	0
98	S13120132_11	3	1	0.4	0	0	0
99	S13120132_11	3	1	0.5	0.166666667	0	0
100	S13120132_11	3	1	0.2	0	0	0.4
101	S13120132_11	3	1	0.75	0	0	0
102	S13120132_11	3	1	0.5	0.333333333	0	0
103	S13120132_11	3	1	0.333333333	0	0	0
104	S13120132_11	3	1	0.666666667	0	0	0
105	S13120132_11	3	1	6	0	0	0
106	S13120132_11	3	1	6	0	0	2
107	S13120132_11	3	1	2.5	1	0	0.5
108	S13120132_11	3	0.9	0.2	0.1	0	0
109	S13120132_11	3	0.857142857	0.571428571	0	0	0.142857143
110	S13120132_11	3	1	0.444444444	0	0	0
111	S13120132_11	3	1	0.571428571	0	0	0
112	S13120132_11	3	1	0.444444444	0	0	0
113	S13120132_11	3	1	0.285714286	0	0	0
114	S13120132_11	3	1	0.285714286	0	0	0
115	S13120132_11	3	1	0.166666667	0.166666667	0	0
116	S13120132_11	3	1	0.75	1	0	0
117	S13120132_11	3	1	0.5	0	0	0
118	S13120132_11	3	1	1.333333333	0.333333333	0	0.666666667
119	S13120132_11	3	1	3	0	0	0.5
120	S13120132_11	3	1	1	0	0	0.666666667
121	S13120132_11	3	1	0.75	0	0	0
122	S13120132_12	3	1	1.5	0.25	0	1.25
123	S13120132_12	3	1	1.666666667	0	0	1
124	S13120132_12	3	1	5	1	0	1
125	S13120132_12	3	1	2.333333333	0	0	1.333333333
126	S13120132_12	3	1	14	2	0	3
127	S13120132_12	3	1	3.5	1	0	0.5
128	S13120132_12	3	1	11	2	0	2
129	S13120132_12	3	0.666666667	1.666666667	1.333333333	0	0.333333333
130	S13120132_12	3	1	2	1	0	0.5
131	S13120132_12	3	1	8	1	0	1
132	S13120132_12	3	1	1.666666667	0.333333333	0	1
133	S13120132_12	3	0.5	2.5	0.5	0	0.5
134	S13120132_12	3	1	7	4	0	1
135	S13120132_12	3	1	5	1	0	1
136	S13120132_13	3	1	0.777777778	0	0	0.111111111
137	S13120132_13	3	1	0.571428571	0.285714286	0	0
138	S13120132_13	3	1	0.285714286	0	0	0.285714286
139	S13120132_13	3	1	0.2	0	0	0.2
140	S13120132_13	3	1	0.4	0.1	0	0
141	S13120132_13	3	1	0.555555556	0	0	0.333333333
142	S13120132_13	3	1	1	0	0	0.571428571
143	S13120132_13	3	1	0.75	0.25	0	0
144	S13120132_13	3	1	0.444444444	0	0	0.333333333
145	S13120132_13	3	1	0.375	0	0	0.125
146	S13120132_13	3	1	0.142857143	0	0	0
147	S13120132_13	3	1	1.25	0	0	0.75
148	S13120132_13	3	1	0.25	0	0	0.25
149	S13120132_13	3	1	0.6	0	0	0
150	S13120132_13	3	1	1.333333333	0.333333333	0	0.666666667
151	S13120132_13	3	1	1.333333333	0	0	0.666666667
152	S13120132_13	3	0.857142857	0.428571429	0	0	0.142857143
153	S13120132_13	3	1	1.666666667	0.333333333	0	0.333333333
154	S13120132_13	3	1	1	0.333333333	0	0.333333333
155	S13120132_13	3	1	1.25	0	0	0.25
156	S13120132_13	3	1	0.666666667	0.333333333	0	0
157	S13120132_13	3	1	0.8	0	0	0.4
158	S13120132_13	3	1	0.333333333	0	0	0.166666667
159	S13120132_13	3	1	2.5	0	0	0.25
160	S13120132_13	3	0.857142857	0.428571429	0	0	0.285714286
161	S13120132_13	3	0.833333333	0.666666667	0	0	0.333333333
162	S13120132_13	3	1	0.6	0	0	0.2
163	S13120132_13	3	1	0.833333333	0	0	0.166666667
164	S13120132_13	3	1	1	1	0	0.333333333
165	S13120132_13	3	1	1.333333333	1	0	0.333333333
166	S13120132_13	3	1	0.142857143	0.571428571	0	0
167	S13120132_13	3	1	0.2	0	0	0.2
168	S13120132_13	3	1	2	0	0	0.25
169	S13120132_13	3	0.75	2.5	0	0	0.75
170	S13120132_13	3	0.8	0.4	0	0	0
171	S13120132_13	3	1	4	0	0	2
172	S13120132_13	3	1	3.333333333	0	0	1.333333333
173	S13120132_13	3	1	4.5	2	0	0.5
174	S13120132_13	3	1	4	2	0	0.5
175	S13120132_13	3	1	2.666666667	0.666666667	0	0.333333333
176	S13120132_13	3	1	6	1.5	0	1
177	S13120132_13	3	1	1.25	0	0	0
178	S13120132_13	3	1	0.25	0.25	0	0.75
179	S13120132_13	3	1	4.5	0	0	0
180	S13120132_13	3	1	4	0.5	0	1
181	S13120132_13	3	1	0.125	0.25	0	0
182	S13120132_13	3	0.833333333	0.833333333	0.5	0	0.166666667
183	S13120132_13	3	1	14	0	0	2
184	S13120132_14	3	0.8	0.2	0	0	0
185	S13120132_14	3	0.5	0.25	0	0	0
186	S13120132_14	3	1	0.166666667	0	0	0.166666667
187	S13120132_14	3	1	0.166666667	0	0	0.166666667
188	S13120132_14	3	1	0.166666667	0	0	0.166666667
189	S13120132_14	3	1	0.125	0	0	0.125
190	S13120132_14	3	1	0.111111111	0	0	0
191	S13120132_14	3	1	0.25	0	0	0
192	S13120132_14	3	1	0.125	0	0	0.125
193	S13120132_14	3	0.833333333	0.333333333	0.166666667	0	0.333333333
194	S13120132_14	3	1	0.666666667	0	0	0
195	S13120132_14	3	0.875	0.125	0	0	0
196	S13120132_14	3	1	0.25	0	0	0
197	S13120132_14	3	1	0.25	0.25	0	0.5
198	S13120132_14	3	0.833333333	0.166666667	0	0	0.166666667
199	S13120132_14	3	0.8	0.4	0.2	0	0.4
200	S13120132_14	3	1	0.333333333	0	0	0
201	S13120132_14	3	1	0.5	0	0	0
202	S13120132_15	3	1	0.166666667	0.166666667	0	0
203	S13120132_15	3	1	0.75	0.5	0	0
204	S13120132_15	3	1	0.5	0.25	0	0
205	S13120132_15	3	1	1.666666667	0	0	0
206	S13120132_15	3	1	0.8	0.2	0	0
207	S13120132_15	3	1	1	0	0	0
208	S13120132_15	3	1	0.4	0.2	0	0
209	S13120132_15	3	1	1	0.25	0	0
210	S13120132_15	3	1	0.714285714	0	0	0.142857143
211	S13120132_15	3	1	0.5	0	0	0
212	S13120132_15	3	1	1	0.333333333	0	0
213	S13120132_15	3	1	0.4	0	0	0.2
214	S13120132_15	3	1	1.333333333	0.666666667	0	0
215	S13120132_16	3	0.571428571	0.142857143	0	0	0
216	S13120132_16	3	0.9	0.1	0	0	0
217	S13120132_16	3	0.75	0.5	0	0	0
218	S13120132_16	3	1	0.166666667	0	0	0
219	S13120132_16	3	1	0.142857143	0	0	0
220	S13120132_16	3	0.8	0.1	0	0	0
221	S13120132_16	3	0.888888889	0.111111111	0	0	0
222	S13120132_16	3	1	0.166666667	0	0	0
223	S13120132_16	3	1	0.25	0	0	0
224	S13120132_16	3	0.777777778	0.111111111	0	0	0
225	S13120132_16	3	1	0.1	0	0	0
226	S13120132_16	3	1	0.8	0.2	0	0
227	S13120132_16	3	1	0.111111111	0	0	0
228	S13120132_16	3	0.545454545	0.090909091	0	0	0
229	S13120132_16	3	0.454545455	0.090909091	0	0	0
230	S13120132_16	3	0.888888889	0.111111111	0	0	0
231	S13120132_16	3	0.7	0.1	0	0	0
232	S13120132_16	3	1	0.090909091	0	0	0
233	S13120132_16	3	1	0.090909091	0	0	0
234	S13120132_16	3	1	0.25	0	0	0
235	S13120132_16	3	1	0.4	0.2	0	0
236	S13120132_16	3	0.571428571	0.142857143	0	0	0
237	S13120132_16	3	0.545454545	0.090909091	0	0	0
238	S13120132_16	3	1	0.333333333	0.333333333	0	0
239	S13120132_16	3	1	0.222222222	0	0	0
240	S13120132_16	3	0.909090909	0.090909091	0	0	0
241	S13120132_16	3	1	0.090909091	0	0	0
242	S13120132_16	3	1	0.1	0	0	0
243	S13120132_16	3	1	0.090909091	0	0	0
244	S13120132_16	3	1	0.1	0	0	0
245	S13120132_16	3	1	0.083333333	0	0	0
246	S13120132_16	3	1	0.111111111	0	0	0
247	S13120132_16	3	0.625	0.125	0	0	0
248	S13120132_16	3	1	0.428571429	0	0	0
249	S13120132_16	3	1	0.428571429	0	0	0
250	S13120132_16	3	1	0.4	0	0	0
251	S13120132_16	3	1	0.125	0	0	0
252	S13120132_16	3	0.909090909	0.090909091	0	0	0
253	S13120132_16	3	1	0.428571429	0	0	0
254	S13120132_16	3	1	0.125	0	0	0.125
255	S13120132_16	3	1	1.333333333	0	0	0.333333333
256	S13120132_16	3	1	0.125	0	0	0
257	S13120132_16	3	0.9	0.1	0	0	0
258	S13120132_16	3	0.857142857	0.142857143	0	0	0.142857143
259	S13120132_16	3	1	0.125	0	0	0
260	S13120132_16	3	1	0.1	0	0	0
261	S13120132_16	3	1	0.1	0	0	0
262	S13120132_16	3	1	0.5	0.125	0	0
263	S13120132_16	3	1	0.1	0	0	0.1
264	S13120132_16	3	1	0.166666667	0	0	0.166666667
265	S13120132_16	3	1	0.25	0	0	0
266	S13120132_16	3	1	0.222222222	0	0	0
267	S13120132_16	3	0.714285714	0.142857143	0.142857143	0	0
268	S13120132_16	3	0.875	0.5	0.125	0	0
269	S13120132_16	3	1	0.5	0	0	0
270	S13120132_16	3	1	0.1	0	0	0
271	S13120132_17	3	1	0.375	0	0	0
272	S13120132_17	3	1	0.3	0	0	0.1
273	S13120132_17	3	0.916666667	0.166666667	0	0	0.166666667
274	S13120132_17	3	1	0.444444444	0	0	0.222222222
275	S13120132_17	3	1	0.333333333	0	0	0.166666667
276	S13120132_17	3	1	0.375	0	0	0
277	S13120132_17	3	0.875	0.125	0	0	0
278	S13120132_17	3	1	0.2	0	0	0
279	S13120132_17	3	1	0.5	0	0	0.3
280	S13120132_17	3	0.888888889	0.444444444	0	0	0.333333333
281	S13120132_17	3	0.875	0.125	0	0	0.125
282	S13120132_17	3	1	0.8	0	0	0
283	S13120132_17	3	0.9	0.2	0	0	0
284	S13120132_17	3	1	0.5	0	0	0
285	S13120132_17	3	0.888888889	0.222222222	0	0	0
286	S13120132_17	3	0.833333333	0.25	0	0	0
287	S13120132_17	3	1	0.571428571	0	0	0
288	S13120132_17	3	1	0.111111111	0	0	0.111111111
289	S13120132_17	3	1	0.5	0	0	0.333333333
290	S13120132_17	3	1	0.75	0	0	0.5
291	S13120132_17	3	1	0.2	0	0	0
292	S13120132_17	3	1	0.111111111	0	0	0
293	S13120132_17	3	1	0.2	0	0	0
294	S13120132_17	3	0.857142857	0.071428571	0	0	0
295	S13120132_17	3	1	0.090909091	0	0	0
296	S13120132_17	3	1	0.222222222	0	0	0
297	S13120132_17	3	0.8	0.2	0	0	0
298	S13120132_17	3	0.7	0.2	0	0	0
299	S13120132_17	3	0.625	0.25	0	0	0
300	S13120132_17	3	1	0.142857143	0	0	0
301	S13120132_17	3	0.909090909	0.090909091	0	0	0.181818182
302	S13120132_17	3	1	0.333333333	0.111111111	0	0
303	S13120132_17	3	1	0.25	0.125	0	0
304	S13120132_17	3	1	0.222222222	0	0	0
305	S13120132_17	3	0.4	0.2	0	0	0
306	S13120132_17	3	0.875	0.125	0	0	0
307	S13120132_17	3	1	1.166666667	0	0	0.166666667
308	S13120132_17	3	1	0.125	0	0	0
309	S13120132_17	3	1	0.6	0	0	0.2
310	S13120132_17	3	0.9	0.1	0	0	0
311	S13120132_17	3	1	0.25	0	0	0.125
312	S13120132_17	3	1	1	0	0	0.2
313	S13120132_17	3	1	0.142857143	0	0	0.142857143
314	S13120132_17	3	0.75	0.125	0	0	0.125
315	S13120132_17	3	0.833333333	0.166666667	0	0	0.166666667
316	S13120132_17	3	1	0.125	0	0	0.125
317	S13120132_17	3	1	0.2	0	0	0.1
318	S13120132_18	3	1	0.4	0	0	0
319	S13120132_18	3	0.7	0.2	0	0	0
320	S13120132_18	3	1	1	0	0	0
321	S13120132_18	3	0.555555556	0.111111111	0	0	0
322	S13120132_18	3	0.666666667	0.666666667	0	0	0.333333333
323	S13120132_18	3	1	0.125	0	0	0
324	S13120132_18	3	0.888888889	0.111111111	0	0	0
325	S13120132_18	3	0.5	2.5	0	0	0
326	S13120132_18	3	1	3	0	0	0
327	S13120132_18	3	1	0.375	0	0	0.25
328	S13120132_18	3	0.75	0.083333333	0	0	0
329	S13120132_18	3	0.727272727	0.090909091	0	0	0
330	S13120132_18	3	0.818181818	0.090909091	0	0	0
331	S13120132_18	3	0.545454545	0.090909091	0	0	0
332	S13120132_18	3	1	3	1	0	1
333	S13120132_18	3	0.833333333	0.333333333	0	0	0
334	S13120132_18	3	1	0.5	0.25	0	0
335	S13120132_18	3	1	3	0	0	0
336	S13120132_18	3	1	4	0	0	0.5
337	S13120132_18	3	0.875	0.25	0	0	0
338	S13120132_18	3	0.875	0.125	0	0	0
339	S13120132_18	3	1	0.5	0.5	0	0
340	S13120132_18	3	1	1.5	0	0	0
341	S13120132_18	3	0.888888889	0.444444444	0	0	0.222222222
342	S13120132_18	3	0.875	0.5	0	0	0.25
343	S13120132_18	3	0.833333333	0.166666667	0	0	0
344	S13120132_18	3	0.833333333	0.5	0	0	0.166666667
345	S13120132_18	3	1	0.4	0	0	0.2
346	S13120132_18	3	1	0.375	0	0	0.25
347	S13120132_18	3	1	0.6	0	0	0.2
348	S13120132_18	3	1	0.4	0	0	0.2
349	S13120132_18	3	1	0.375	0	0	0.125
350	S13120132_18	3	1	0.333333333	0	0	0.222222222
351	S13120132_18	3	1	0.428571429	0	0	0.142857143
352	S13120132_18	3	1	0.25	0	0	0.125
353	S13120132_18	3	1	0.4	0	0	0
354	S13120132_18	3	1	1	0	0	0
355	S13120132_18	3	1	0.8	0.2	0	0
356	S13120132_18	3	1	0.666666667	0	0	0.166666667
357	S13120132_18	3	1	0.8	0	0	0
358	S13120132_18	3	1	0.25	0	0	0.125
359	S13120132_18	3	1	0.571428571	0	0	0.142857143
360	S13120132_18	3	1	0.571428571	0	0	0.142857143
361	S13120132_18	3	1	0.857142857	0	0	0.142857143
362	S13120132_18	3	1	1.2	0	0	0.2
363	S13120132_18	3	1	1.5	0.25	0	0.25
364	S13120132_18	3	1	4	0	0	1.5
365	S13120132_18	3	1	1.333333333	0.333333333	0	0
366	S13120132_18	3	1	2.2	0	0	0.6
367	S13120132_18	3	0.7	0.1	0	0	0
368	S13120132_18	3	1	0.090909091	0	0	0
369	S13120132_18	3	0.8	0.2	0.2	0	0.2
370	S13120132_18	3	1	0.428571429	0	0	0.142857143
371	S13120132_18	3	0.142857143	0.142857143	0	0	0
372	S13120132_18	3	1	0.142857143	0	0	0.142857143
373	S13120132_18	3	0.875	0.125	0	0	0
374	S13120132_18	3	0.666666667	0.333333333	0	0	0
375	S13120132_18	3	0.333333333	0.333333333	0	0	0
376	S13120132_18	3	1	4	0	0	0
377	S13120132_18	3	0.875	0.125	0	0	0
378	S13120132_18	3	1	0.125	0	0	0
379	S13120132_18	3	0.625	0.125	0	0	0
380	S13120132_18	3	0.333333333	0.666666667	0	0	0
381	S13120132_18	3	0.75	0.25	0	0	0.125
382	S13120132_18	3	1	0.428571429	0	0	0.142857143
383	S13120132_18	3	0.666666667	0.333333333	0	0	0
384	S13120132_19	3	1	1	0	0	2
385	S13120132_19	3	1	0.5	0	0	0
386	S13120132_19	3	1	0.166666667	0.166666667	0	0
387	S13120132_19	3	0.75	0.125	0	0	0
388	S13120132_19	3	0.714285714	0.142857143	0	0	0
389	S13120132_19	3	0.1	0.1	0	0	0
390	S13120132_2	3	1	0.285714286	0.142857143	0	0
391	S13120132_2	3	1	0.5	0.166666667	0	0.5
392	S13120132_2	3	1	0.555555556	0	0	0.333333333
393	S13120132_2	3	1	0.714285714	0.142857143	0	0.285714286
394	S13120132_2	3	1	0.125	0.25	0	0.125
395	S13120132_2	3	1	1	0.166666667	0	0.333333333
396	S13120132_2	3	1	0.666666667	0.166666667	0	0.333333333
397	S13120132_2	3	1	1.333333333	0.166666667	0	1
398	S13120132_2	3	1	1.333333333	0.166666667	0	1
399	S13120132_2	3	0.857142857	0.714285714	0.142857143	0	0.428571429
400	S13120132_2	3	1	1	0.2	0	0.8
401	S13120132_2	3	1	0.142857143	0	0	0
402	S13120132_2	3	1	2.333333333	0	0	0.666666667
403	S13120132_2	3	1	2.333333333	0	0	0.333333333
404	S13120132_2	3	1	0.75	0.25	0	0.25
405	S13120132_2	3	1	0.375	0	0	0.25
406	S13120132_2	3	1	0.8	0	0	0.4
407	S13120132_2	3	1	0.857142857	0	0	0.285714286
408	S13120132_2	3	1	1	0.142857143	0	0.428571429
409	S13120132_2	3	1	1.333333333	0	0	0.666666667
410	S13120132_2	3	1	1	0.25	0	0.5
411	S13120132_2	3	1	0.4	0	0	0
412	S13120132_2	3	0.833333333	0.333333333	0.333333333	0	0.166666667
413	S13120132_2	3	1	0.5	0	0	0.333333333
414	S13120132_2	3	0.857142857	0.428571429	0.142857143	0	0.285714286
415	S13120132_2	3	0.833333333	0.333333333	0.166666667	0	0.166666667
416	S13120132_2	3	0.875	0.25	0.125	0	0.125
417	S13120132_2	3	0.857142857	0.142857143	0	0	0
418	S13120132_2	3	1	1	0.166666667	0	0.666666667
419	S13120132_2	3	1	0.285714286	0	0	0
420	S13120132_2	3	1	0.428571429	0	0	0.285714286
421	S13120132_2	3	0.857142857	0.285714286	0	0	0
422	S13120132_2	3	1	0.2	0.1	0	0
423	S13120132_2	3	0.833333333	0.666666667	0.166666667	0	0.166666667
424	S13120132_2	3	1	0.111111111	0.111111111	0	0
425	S13120132_2	3	1	0.5	0.125	0	0.125
426	S13120132_2	3	1	0.666666667	0.166666667	0	0.666666667
427	S13120132_2	3	1	0.444444444	0.222222222	0	0.111111111
428	S13120132_2	3	0.888888889	0.555555556	0.111111111	0	0.111111111
429	S13120132_2	3	0.571428571	0.714285714	0	0	0.285714286
430	S13120132_2	3	0.666666667	2.333333333	1	0	1
431	S13120132_2	3	1	0.125	0.125	0	0
432	S13120132_2	3	1	0.25	0	0	0
433	S13120132_2	3	1	0.125	0.25	0	0.125
434	S13120132_2	3	1	1	2	0	0
435	S13120132_2	3	1	1	1.666666667	0	0.333333333
436	S13120132_2	3	0.75	0.25	0.25	0	0.125
437	S13120132_2	3	1	6	0	0	3
438	S13120132_2	3	1	0.333333333	0.166666667	0	0
439	S13120132_2	3	1	0.125	0.125	0	0
440	S13120132_2	3	1	1.25	0.75	0	0.5
441	S13120132_2	3	1	0.75	0.25	0	0.25
442	S13120132_2	3	1	0.375	0	0	0.125
443	S13120132_2	3	0.5	3.5	1	0	1
444	S13120132_2	3	0.777777778	0.111111111	0.444444444	0	0
445	S13120132_20	3	0.75	0.25	0	0	0.25
446	S13120132_20	3	1	0.4	0.2	0	0.4
447	S13120132_20	3	1	0.5	0.333333333	0	0
448	S13120132_20	3	0.714285714	0.142857143	0.142857143	0	0
449	S13120132_20	3	0.8	0.2	0	0	0
450	S13120132_20	3	0.7	0.1	0.2	0	0.1
451	S13120132_20	3	0.714285714	0.142857143	0.142857143	0	0.142857143
452	S13120132_20	3	0.666666667	0.5	0.833333333	0	0.333333333
453	S13120132_20	3	0.6	0.2	0.2	0	0
454	S13120132_20	3	1	0.375	0.625	0	0.125
455	S13120132_20	3	0.875	0.25	0.25	0	0
456	S13120132_20	3	0.888888889	0.222222222	0.111111111	0	0
457	S13120132_20	3	0.909090909	0.181818182	0.090909091	0	0
458	S13120132_20	3	1	0.333333333	0.166666667	0	0.166666667
459	S13120132_20	3	0.666666667	0.833333333	0.333333333	0	0.166666667
460	S13120132_20	3	1	0.166666667	0	0	0.666666667
461	S13120132_20	3	0.625	0.625	0.25	0	0.125
462	S13120132_20	3	0.777777778	0.222222222	0	0	0
463	S13120132_20	3	0.8	0.6	0.2	0	1
464	S13120132_20	3	0.444444444	0.333333333	0	0	0.111111111
465	S13120132_20	3	0.7	0.2	0	0	0.3
466	S13120132_20	3	0.5	0.25	0	0	0.25
467	S13120132_20	3	1	0.5	3.5	0	0
468	S13120132_20	3	0.5	0.125	0	0	0.25
469	S13120132_20	3	1	0.1	0.1	0	0
470	S13120132_20	3	1	0.5	0.25	0	0.25
471	S13120132_20	3	1	0.285714286	0	0	0.142857143
472	S13120132_20	3	1	0.666666667	0	0	0.333333333
473	S13120132_20	3	0.857142857	0.142857143	0	0	0
474	S13120132_20	3	1	0.5	1.5	0	0.5
475	S13120132_20	3	1	0.333333333	1	0	0.333333333
476	S13120132_20	3	0.8	0.2	0.2	0	0.2
477	S13120132_20	3	1	0.142857143	0	0	0.142857143
478	S13120132_20	3	1	0.2	0	0	0.2
479	S13120132_20	3	1	0.2	0	0	0.2
480	S13120132_20	3	1	0.166666667	0	0	0.166666667
481	S13120132_20	3	0.666666667	1.333333333	0.333333333	0	1
482	S13120132_20	3	1	2.5	0.5	0	2
483	S13120132_20	3	0.833333333	0.083333333	0	0	0
484	S13120132_20	3	0.9	0.1	0	0	0
485	S13120132_20	3	0.714285714	0.071428571	0	0	0
486	S13120132_20	3	0.9	0.1	0	0	0
487	S13120132_20	3	0.181818182	0.090909091	0.181818182	0	0
488	S13120132_20	3	1	0.714285714	0	0	0.428571429
489	S13120132_20	3	0.615384615	0.076923077	0	0	0
490	S13120132_20	3	0.769230769	0.076923077	0	0	0
491	S13120132_20	3	1	0.5	0	0	0
492	S13120132_20	3	0.333333333	0.5	0.333333333	0	0.666666667
493	S13120132_20	3	0.428571429	0.285714286	0.142857143	0	0.428571429
494	S13120132_20	3	0.333333333	0.5	0.333333333	0	0.833333333
495	S13120132_20	3	1	0.25	0	0	0.25
496	S13120132_20	3	1	0.285714286	0	0	0.142857143
497	S13120132_20	3	1	0.166666667	0	0	0.166666667
498	S13120132_21	3	1	3	0.5	0	0.5
499	S13120132_21	3	1	0.2	0.2	0	0.4
500	S13120132_21	3	1	0.333333333	0	0	0
501	S13120132_21	3	1	0.2	0.2	0	0
502	S13120132_21	3	1	0.75	0	0	0
503	S13120132_21	3	1	0.833333333	0	0	0.333333333
504	S13120132_21	3	1	1.25	0	0	0.25
505	S13120132_21	3	1	1.666666667	0	0	0.666666667
506	S13120132_21	3	1	0.333333333	0.166666667	0	0
507	S13120132_21	3	1	0.833333333	0.166666667	0	0.166666667
508	S13120132_21	3	1	0.166666667	0.166666667	0	0.166666667
509	S13120132_21	3	1	0.333333333	0.166666667	0	0
510	S13120132_21	3	1	0.2	0.4	0	0.2
511	S13120132_21	3	1	0.5	0.333333333	0	0.166666667
512	S13120132_21	3	1	0.125	0	0	0
513	S13120132_21	3	1	0.333333333	0.333333333	0	0
514	S13120132_21	3	1	0.75	0.25	0	0.5
515	S13120132_21	3	1	0.571428571	0	0	0.428571429
516	S13120132_21	3	1	1.25	0	0	1
517	S13120132_21	3	1	1	1	0	0
518	S13120132_22	3	1	0.111111111	0	0	0
519	S13120132_22	3	1	0.142857143	0	0	0.142857143
520	S13120132_22	3	1	0.375	0.5	0	0.375
521	S13120132_22	3	0.75	0.375	0	0	0
522	S13120132_22	3	1	0.4	0	0	0.2
523	S13120132_22	3	0.888888889	0.333333333	0	0	0
524	S13120132_22	3	1	0.75	0	0	0.25
525	S13120132_22	3	1	0.5	0.375	0	0.25
526	S13120132_22	3	1	0.111111111	0.333333333	0	0
527	S13120132_22	3	1	0.75	0.25	0	0
528	S13120132_22	3	1	0.428571429	0.285714286	0	0.142857143
529	S13120132_22	3	1	0.666666667	0.166666667	0	0.166666667
530	S13120132_22	3	1	0.5	0	0	0.25
531	S13120132_22	3	1	0.285714286	0	0	0.285714286
532	S13120132_22	3	1	0.142857143	0	0	0
533	S13120132_22	3	1	1	0.5	0	0.25
534	S13120132_22	3	1	0.25	0	0	0
535	S13120132_22	3	1	1	0.4	0	0.2
536	S13120132_22	3	1	0.25	0	0	0
537	S13120132_22	3	1	1.5	0.5	0	0.5
538	S13120132_22	3	1	3	0.333333333	0	0.666666667
539	S13120132_22	3	1	2.333333333	1	0	0.333333333
540	S13120132_22	3	0.5	0.333333333	0.333333333	0	0
541	S13120132_22	3	0.714285714	0.285714286	0.857142857	0	0.285714286
542	S13120132_22	3	0.333333333	0.111111111	0.111111111	0	0
543	S13120132_22	3	0.5	0.3	0	0	0.1
544	S13120132_22	3	0.833333333	0.833333333	0.5	0	0.5
545	S13120132_22	3	0.857142857	0.428571429	0	0	0
546	S13120132_22	3	1	0.5	0.5	0	0.75
547	S13120132_22	3	1	0.1	0	0	0
548	S13120132_22	3	1	0.125	0	0	0
549	S13120132_22	3	1	0.75	0.5	0	0.5
550	S13120132_22	3	1	0.6	0	0	0.2
551	S13120132_22	3	1	0.75	0.25	0	0
552	S13120132_22	3	1	0.4	0.2	0	0
553	S13120132_22	3	1	0.666666667	0.333333333	0	0.333333333
554	S13120132_22	3	1	0.5	0	0	0.166666667
555	S13120132_22	3	1	0.125	0.375	0	0
556	S13120132_22	3	1	0.75	0.75	0	1.25
557	S13120132_22	3	0.625	0.125	0.125	0	0.125
558	S13120132_22	3	0.714285714	0.142857143	0.142857143	0	0.142857143
559	S13120132_22	3	1	1	1.333333333	0	0.666666667
560	S13120132_22	3	1	0.2	0	0	0
561	S13120132_22	3	1	0.2	0	0	0
562	S13120132_23	3	1	0.111111111	0	0	0
563	S13120132_23	3	1	0.1	0	0	0
564	S13120132_23	3	1	0.2	0	0	0
565	S13120132_23	3	1	0.285714286	0	0	0
566	S13120132_23	3	0.909090909	0.181818182	0	0	0
567	S13120132_23	3	0.818181818	0.181818182	0	0	0
568	S13120132_23	3	0.875	0.25	0	0	0
569	S13120132_23	3	0.857142857	0.142857143	0	0	0
570	S13120132_23	3	1	1.25	0	0	0.25
571	S13120132_23	3	1	0.8	0	0	0.4
572	S13120132_23	3	1	1	0	0	1
573	S13120132_23	3	0.888888889	0.111111111	0	0	0
574	S13120132_23	3	1	2.5	0.5	0	0
575	S13120132_23	3	1	0.333333333	0	0	0
576	S13120132_23	3	1	3	0	0	4
577	S13120132_23	3	1	0.4	0	0	0
578	S13120132_23	3	1	0.75	0	0	0
579	S13120132_23	3	1	0.5	0	0	0
580	S13120132_23	3	1	0.75	0	0	0
581	S13120132_23	3	0.857142857	0.285714286	0	0	0
582	S13120132_23	3	1	0.25	0	0	0
583	S13120132_23	3	0.8	0.6	0	0	0
584	S13120132_23	3	1	3	0	0	0
585	S13120132_23	3	0.75	0.25	0	0	0
586	S13120132_23	3	1	0.166666667	0	0	0.166666667
587	S13120132_23	3	1	0.142857143	0	0	0.142857143
588	S13120132_23	3	1	0.142857143	0	0	0.142857143
589	S13120132_23	3	1	0.2	0	0	0.2
590	S13120132_23	3	0.857142857	0.142857143	0	0	0.142857143
591	S13120132_23	3	1	0.1	0	0	0.1
592	S13120132_23	3	1	0.142857143	0	0	0.142857143
593	S13120132_23	3	1	0.2	0.4	0	0
594	S13120132_23	3	1	0.125	0.125	0	0
595	S13120132_23	3	1	0.142857143	0	0	0
596	S13120132_23	3	1	0.125	0.125	0	0
597	S13120132_23	3	1	0.1	0	0	0
598	S13120132_23	3	1	0.111111111	0.111111111	0	0
599	S13120132_23	3	0.75	1	0.5	0	0.25
600	S13120132_23	3	0.714285714	0.714285714	0.142857143	0	0.142857143
601	S13120132_23	3	0.777777778	0.111111111	0	0	0
602	S13120132_23	3	1	0.142857143	0.142857143	0	0
603	S13120132_23	3	0.909090909	0.090909091	0	0	0
604	S13120132_23	3	1	1	0	0	0
605	S13120132_23	3	0.888888889	0.111111111	0	0	0
606	S13120132_23	3	1	0.111111111	0.111111111	0	0
607	S13120132_23	3	1	0.090909091	0	0	0
608	S13120132_23	3	1	0.076923077	0	0	0
609	S13120132_23	3	0.875	0.125	0.125	0	0.125
610	S13120132_23	3	1	0.142857143	0	0	0
611	S13120132_23	3	1	0.1	0	0	0
612	S13120132_23	3	0.9	0.1	0	0	0
613	S13120132_23	3	0.9	0.1	0.1	0	0.1
614	S13120132_23	3	1	0.333333333	0.666666667	0	0
615	S13120132_23	3	1	0.083333333	0	0	0
616	S13120132_23	3	1	0.111111111	0	0	0
617	S13120132_23	3	0.9	0.1	0.1	0	0
618	S13120132_23	3	1	0.142857143	0	0	0
619	S13120132_23	3	0.888888889	0.111111111	0.111111111	0	0.111111111
620	S13120132_23	3	1	0.4	0	0	0
621	S13120132_23	3	1	0.25	0	0	0.25
622	S13120132_23	3	1	1	0	0	0
623	S13120132_23	3	0.666666667	0.666666667	0	0	0.333333333
624	S13120132_23	3	1	1	0	0	0
625	S13120132_23	3	1	0.2	0.2	0	0
626	S13120132_23	3	1	0.166666667	0	0	0.166666667
627	S13120132_23	3	1	0.166666667	0	0	0.166666667
628	S13120132_23	3	1	2	0.75	0	0.25
629	S13120132_23	3	0.666666667	1.333333333	0.166666667	0	0.166666667
630	S13120132_23	3	1	2.333333333	0.333333333	0	0.666666667
631	S13120132_23	3	1	0.1	0	0	0
632	S13120132_23	3	1	0.125	0	0	0
633	S13120132_23	3	1	0.142857143	0	0	0
634	S13120132_24	4	1	0.666666667	0	0	0
635	S13120132_24	4	1	1	0	0	0
636	S13120132_24	4	1	0.125	0	0	0
637	S13120132_24	4	1	4	0	0	0
638	S13120132_24	4	1	0.5	0	0	0
639	S13120132_24	4	1	0.111111111	0	0	0
640	S13120132_24	4	1	0.25	0	0	0
641	S13120132_24	4	1	0.333333333	0	0	0
642	S13120132_24	4	0.5	0.5	0	0	0
643	S13120132_24	4	0.857142857	0.142857143	0	0	0
644	S13120132_24	4	1	0.333333333	0	0	0
645	S13120132_24	4	1	0.25	0	0	0
646	S13120132_24	4	1	0.2	0	0	0
647	S13120132_24	4	1	0.25	0	0	0
648	S13120132_24	4	0.8	0.2	0	0	0
649	S13120132_24	4	0.875	0.125	0	0	0
650	S13120132_24	4	1	1	0	0	0
651	S13120132_25	4	1	0.5	0	0	0
652	S13120132_25	4	1	1	0	0	0
653	S13120132_29	4	0.777777778	0.111111111	0	0	0
654	S13120132_29	4	0.7	0.2	0	0	0
655	S13120132_29	4	1	0.125	0	0	0
656	S13120132_29	4	1	0.166666667	0	0	0
657	S13120132_29	4	1	0.2	0	0	0
658	S13120132_29	4	1	1	0	0	0
659	S13120132_29	4	0.833333333	0.083333333	0	0	0
660	S13120132_29	4	0.9	0.1	0	0	0
661	S13120132_29	4	1	0.2	0	0	0
662	S13120132_29	4	1	0.142857143	0	0	0
663	S13120132_29	4	1	0.142857143	0	0	0
664	S13120132_29	4	1	0.166666667	0	0	0
665	S13120132_29	4	0.625	0.25	0	0	0
666	S13120132_29	4	0.571428571	0.285714286	0	0	0
667	S13120132_29	4	1	0.111111111	0	0	0.111111111
668	S13120132_29	4	1	0.166666667	0	0	0.166666667
669	S13120132_3	3	1	0.8	0	0	0
670	S13120132_3	3	1	1	0.5	0	1
671	S13120132_3	3	1	0.285714286	0	0	0
672	S13120132_3	3	1	1.75	0.25	0	0.75
673	S13120132_3	3	1	3	0.5	0	1
674	S13120132_3	3	1	0.5	0	0	0
675	S13120132_3	3	1	0.4	0	0	0.2
676	S13120132_3	3	0.875	0.125	0	0	0.125
677	S13120132_3	3	1	0.428571429	0	0	0.142857143
678	S13120132_3	3	1	0.666666667	0	0	0.666666667
679	S13120132_3	3	1	0.25	0	0	0.25
680	S13120132_3	3	1	0.5	1	0	0
681	S13120132_3	3	1	5	2	0	0
682	S13120132_3	3	1	2.5	1	0	2
683	S13120132_3	3	1	2	1	0	1
684	S13120132_3	3	1	2.5	2	0	2.5
685	S13120132_3	3	1	0.75	1.25	0	0
686	S13120132_3	3	1	1.333333333	1.333333333	0	1
687	S13120132_3	3	1	1.25	1.25	0	0.25
688	S13120132_3	3	1	2.75	1.5	0	0.25
689	S13120132_3	3	1	0.833333333	0.833333333	0	0.166666667
690	S13120132_3	3	1	1.166666667	0.333333333	0	0.166666667
691	S13120132_3	3	1	0.8	0	0	0
692	S13120132_3	3	1	1	0.5	0	1
693	S13120132_3	3	1	0.285714286	0	0	0
694	S13120132_3	3	1	1.75	0.25	0	0.75
695	S13120132_3	3	1	3	0.5	0	1
696	S13120132_3	3	1	0.5	0	0	0
697	S13120132_3	3	1	0.4	0	0	0.2
698	S13120132_3	3	0.875	0.125	0	0	0.125
699	S13120132_3	3	1	0.428571429	0	0	0.142857143
700	S13120132_3	3	1	0.666666667	0	0	0.666666667
701	S13120132_3	3	1	0.25	0	0	0.25
702	S13120132_3	3	1	0.5	1	0	0
703	S13120132_3	3	1	5	2	0	0
704	S13120132_3	3	1	2.5	1	0	2
705	S13120132_3	3	1	2	1	0	1
706	S13120132_3	3	1	2.5	2	0	2.5
707	S13120132_3	3	1	0.75	1.25	0	0
708	S13120132_3	3	1	1.333333333	1.333333333	0	1
709	S13120132_3	3	1	1.25	1.25	0	0.25
710	S13120132_3	3	1	2.75	1.5	0	0.25
711	S13120132_3	3	1	0.833333333	0.833333333	0	0.166666667
712	S13120132_3	3	1	1.166666667	0.333333333	0	0.166666667
713	S13120132_30	4	1	0.5	0	0	0.166666667
714	S13120132_30	4	1	1	0	0	0
715	S13120132_30	4	1	1	0	0	0
716	S13120132_30	4	1	0.2	0	0	0
717	S13120132_30	4	1	0.166666667	0	0	0
718	S13120132_30	4	1	0.2	0	0	0
719	S13120132_30	4	1	0.75	0	0	0
720	S13120132_30	4	1	0.6	0	0	0
721	S13120132_30	4	1	0.6	0	0	0
722	S13120132_30	4	1	0.6	0	0	0
723	S13120132_30	4	1	0.25	0	0	0
724	S13120132_30	4	1	0.2	0	0	0
725	S13120132_30	4	1	0.25	0	0	0
726	S13120132_30	4	1	0.25	0	0	0
727	S13120132_30	4	1	1.333333333	0	0	0.333333333
728	S13120132_30	4	1	0.2	0	0	0
729	S13120132_30	4	1	1.5	0	0	0
730	S13120132_30	4	1	0.333333333	0	0	0
731	S13120132_30	4	1	0.333333333	0	0	0
732	S13120132_30	4	1	0.333333333	0	0	0
733	S13120132_30	4	1	0.666666667	0	0	0
734	S13120132_30	4	1	0.666666667	0	0	0
735	S13120132_30	4	1	0.5	0	0	0
736	S13120132_30	4	1	0.333333333	0	0	0
737	S13120132_30	4	1	1	0	0	0
738	S13120132_30	4	1	0.5	0	0	0
739	S13120132_30	4	1	1	0	0	0
740	S13120132_30	4	1	1	0	0	0
741	S13120132_30	4	1	0.25	0	0	0
742	S13120132_30	4	1	0.166666667	0	0	0
743	S13120132_30	4	1	0.2	0	0	0
744	S13120132_30	4	1	0.166666667	0	0	0
745	S13120132_30	4	1	0.166666667	0	0	0
746	S13120132_30	4	1	0.25	0	0	0
747	S13120132_30	4	1	0.25	0	0	0
748	S13120132_30	4	1	0.5	0	0	0.25
749	S13120132_30	4	1	0.2	0	0	0
750	S13120132_30	4	1	0.5	0	0	0.25
751	S13120132_30	4	1	0.5	0	0	0
752	S13120132_30	4	1	0.2	0	0	0
753	S13120132_30	4	1	0.5	0	0	0
754	S13120132_4	3	1	15	0	0	2
755	S13120132_4	3	1	12	2	0	0
756	S13120132_4	3	1	5	1	0	0
757	S13120132_4	3	1	11	0	0	1
758	S13120132_5	3	1	0.5	0	0	0
759	S13120132_5	3	0.375	0.125	0	0	0.125
760	S13120132_5	3	1	0.4	0.2	0	0
761	S13120132_5	3	1	0.333333333	0	0	0
762	S13120132_5	3	1	6	1	0	0
763	S13120132_5	3	1	0.2	0.1	0	0
764	S13120132_5	3	1	15	1	0	3
765	S13120132_5	3	1	4.5	0.5	0	0.5
766	S13120132_5	3	1	0.090909091	0.090909091	0	0
767	S13120132_5	3	1	0.2	0.1	0	0
768	S13120132_5	3	1	0.083333333	0.083333333	0	0
769	S13120132_5	3	1	0.222222222	0.111111111	0	0
770	S13120132_6	3	1	0.142857143	0	0	0
771	S13120132_6	3	1	0.2	0	0	0.2
772	S13120132_6	3	1	0.5	0	0	0
773	S13120132_6	3	1	2	1	0	0.333333333
774	S13120132_6	3	1	0.375	0	0	0
775	S13120132_6	3	1	0.5	0.25	0	0.25
776	S13120132_6	3	1	0.2	0.8	0	0
777	S13120132_6	3	1	0.428571429	0	0	0
778	S13120132_6	3	1	0.5	0	0	0
779	S13120132_6	3	0.833333333	0.166666667	0.166666667	0	0
780	S13120132_6	3	1	0.142857143	0	0	0
781	S13120132_6	3	1	0.25	0.5	0	0.25
782	S13120132_6	3	1	0.75	0.75	0	0
783	S13120132_6	3	0.833333333	0.5	0.333333333	0	0.166666667
784	S13120132_6	3	1	1.25	0.5	0	0.25
785	S13120132_6	3	0.8	0.2	0	0	0
786	S13120132_6	3	0.833333333	0.333333333	0.166666667	0	0
787	S13120132_6	3	1	3	4	0	0.5
788	S13120132_6	3	1	0.142857143	0	0	0
789	S13120132_6	3	1	0.75	0.75	0	0
790	S13120132_6	3	0.8	0.4	0.8	0	0
791	S13120132_6	3	1	0.125	0	0	0
792	S13120132_6	3	1	0.5	1	0	0
793	S13120132_6	3	1	0.125	0	0	0
794	S13120132_6	3	0.625	0.125	0.125	0	0
795	S13120132_6	3	1	0.2	0.4	0	0
796	S13120132_6	3	1	2	9	0	0
797	S13120132_6	3	1	0.285714286	0	0	0
798	S13120132_6	3	1	0.142857143	0	0	0
799	S13120132_8	3	0.5	0.166666667	0	0	0.166666667
800	S13120132_8	3	0.833333333	0.166666667	0	0	0
801	S13120132_8	3	0.833333333	0.166666667	0	0	0.166666667
802	S13120132_8	3	1	0.125	0	0	0
803	S13120132_8	3	0.75	0.125	0	0	0
804	S13120132_8	3	1	0.166666667	0	0	0
805	S13120132_8	3	0.5	0.25	0	0	0
806	S13120132_8	3	0.153846154	0.076923077	0	0	0
807	S13120132_8	3	0.166666667	0.083333333	0	0	0
808	S13120132_8	3	0.833333333	0.166666667	0.333333333	0	0
809	S13120132_8	3	1	0.666666667	1	0	0
810	S13120132_8	3	0.3	0.1	0	0	0
811	S13120132_8	3	1	0.285714286	0	0	0
812	S13120132_8	3	1	1	1.333333333	0	0.333333333
813	S13120132_8	3	0.75	0.25	0.125	0	0
814	S13120132_8	3	1	0.75	0.25	0	0
815	S13120132_8	3	0.833333333	0.166666667	0.666666667	0	0
816	S13120132_8	3	1	0.6	0.8	0	0
817	S13120132_8	3	1	1	1.333333333	0	0
818	S13120132_8	3	1	0.5	0.5	0	0
819	S13120132_8	3	1	0.25	0.5	0	0.25
820	S13120132_8	3	1	0.166666667	0.166666667	0	0
821	S13120132_8	3	1	0.25	0	0	0.25
822	S13120132_8	3	1	0.166666667	0.333333333	0	0.166666667
823	S13120132_8	3	1	0.166666667	0	0	0
824	S13120132_8	3	1	0.5	2	0	0
825	S13120132_8	3	1	0.142857143	0	0	0
826	S13120132_8	3	1	0.125	0	0	0
827	S13120132_8	3	1	0.25	2.25	0	0
828	S13120132_8	3	1	0.166666667	0	0	0
829	S13120132_8	3	1	0.222222222	0	0	0
830	S13120132_8	3	1	0.285714286	0	0	0
831	S13120132_8	3	1	0.3	0	0	0
832	S13120132_8	3	1	0.25	1.75	0	0
833	S13120132_8	3	1	0.166666667	1.333333333	0	0
834	S13120132_8	3	1	0.571428571	0	0	0
835	S13120132_8	3	1	0.5	0	0	0.166666667
836	S13120132_8	3	1	0.111111111	0	0	0
837	S13120132_8	3	1	0.2	0	0	0
838	S13120132_8	3	1	0.111111111	0	0	0
839	S13120132_8	3	0.875	0.25	0	0	0
840	S13120132_8	3	1	0.111111111	0	0	0
841	S13120132_8	3	1	0.5	0	0	0
842	S13120132_8	3	1	0.375	0	0	0
843	S13120132_8	3	1	0.25	0	0	0
844	S13120132_8	3	1	0.166666667	1.166666667	0	0.166666667
845	S13120132_8	3	1	0.142857143	0	0	0
846	S13120132_8	3	1	0.142857143	0	0	0
847	S13120132_8	3	1	0.111111111	0	0	0
848	S13120132_8	3	1	0.6	0	0	0
849	S13120132_8	3	1	1	0	0	0.333333333
850	S13120132_8	3	1	0.142857143	0	0	0
851	S13120132_8	3	1	0.25	0	0	0
852	S13120132_8	3	1	0.2	0	0	0
853	S13120132_8	3	1	0.333333333	0	0	0
854	S13120132_8	3	1	0.111111111	0	0	0
855	S13120132_8	3	1	0.1	0	0	0
856	S13120132_8	3	1	0.111111111	0	0	0
857	S13120132_9	3	1	0.5	0	0	0.25
858	S13120132_9	3	1	0.666666667	0	0	0.333333333
859	S13120132_9	3	1	0.142857143	0	0	0.142857143
860	S13120132_9	3	1	0.142857143	0	0	0.142857143
861	S13120132_9	3	1	0.166666667	0.333333333	0	0
862	S13120132_9	3	1	0.363636364	0	0	0.090909091
863	S13120132_9	3	1	0.6	0	0	0.3
864	S13120132_9	3	1	1.5	0	0	0.666666667
865	S13120132_9	3	1	0.25	0	0	0.375
866	S13120132_9	3	1	0.125	0	0	0.25
867	S13120132_9	3	1	0.888888889	0	0	0.444444444
868	S13120132_9	3	0.916666667	0.25	0	0	0.083333333
869	S13120132_9	3	1	1.428571429	0	0	0.857142857
870	S13120132_9	3	1	2.2	0	0	1.4
871	S13120132_9	3	1	0.333333333	2	0	0
872	S13120132_9	3	1	0.571428571	0	0	0.714285714
873	S13120132_9	3	1	0.75	0.75	0	0.25
874	S13120132_9	3	0.5	0.25	0	0	0
875	S13120132_9	3	1	0.222222222	0.111111111	0	0.111111111
876	S13120132_9	3	1	0.125	0	0	0
877	S13120132_9	3	1	0.090909091	0	0	0
878	S13120132_9	3	0.5	0.375	0	0	0
879	S13120132_9	3	1	0.1	0	0	0
880	S13120132_9	3	1	0.111111111	0	0	0
881	S13120132_9	3	1	0.666666667	0	0	0.166666667
882	S13120132_9	3	0.875	0.125	0	0	0
883	S13120132_9	3	0.333333333	1.333333333	0	0	0
884	S13120132_9	3	1	0.428571429	0	0	0.142857143
885	S13120132_9	3	1	0.714285714	0	0	0.285714286
886	S13120132_9	3	1	0.555555556	0	0	0.222222222
887	S13120132_9	3	1	0.25	0	0	0.375
888	S13120132_9	3	0.857142857	0.285714286	0.142857143	0	0.142857143
889	S13120132_9	3	1	0.1	0	0	0
890	S13120132_9	3	1	0.571428571	0	0	0.571428571
891	S13120132_9	3	0.75	0.25	0.5	0	0
892	S13120132_9	3	0.666666667	1.333333333	0	0	0.666666667
893	S13120132_9	3	1	0.6	0	0	1.2
894	S13120132_9	3	1	0.375	0	0	0.625
895	S13120132_9	3	1	0.111111111	0	0	0.111111111
896	S13120132_9	3	1	0.090909091	0	0	0.181818182
897	S13120132_9	3	1	0.4	0	0	0.3
898	S13120132_9	3	1	1	0	0	0.714285714
899	S13120132_9	3	1	0.111111111	0	0	0
900	S13120132_9	3	1	0.111111111	0	0	0
901	S13120132_9	3	0.714285714	0.142857143	0.285714286	0	0
902	S13120132_9	3	1	0.125	0	0	0
903	S13120132_9	3	0.5	0.75	0	0	0.25
904	S13120132_9	3	1	0.75	1.75	0	0.5
905	S13120132_9	3	0.727272727	0.090909091	0	0	0
906	S13120132_9	3	1	0.142857143	0	0	0
907	S13120132_9	3	1	0.111111111	0	0	0.111111111
908	S13120132_9	3	1	0.571428571	0	0	0.285714286
909	S13120132_9	3	1	0.111111111	0	0	0.222222222
910	S13120132_9	3	0.833333333	0.833333333	0.166666667	0	0.333333333
911	S13120132_9	3	1	0.5	0	0	0.166666667
912	S13120132_9	3	1	0.111111111	0	0	0
913	S13120132_9	3	1	1.25	0	0	0.75
914	S13120132_9	3	1	0.333333333	0	0	0.166666667
915	S13120132_9	3	1	0.166666667	0	0	0
916	S13120132_9	3	1	0.75	0	0	0.5
917	S13120132_9	3	0.916666667	0.166666667	0	0	0.166666667
918	S13120132_9	3	1	0.142857143	0	0	0.285714286
919	S13120132_9	3	1	0.333333333	0	0	0.222222222
920	S13120132_9	3	1	0.75	2.5	0	0.5
921	S13120132_9	3	1	0.888888889	0	0	0.555555556
922	S13120132_9	3	1	0.5	0	0	0.166666667
923	S13120132_9	3	1	0.5	0	0	0.375
924	S13120132_9	3	1	0.636363636	0	0	0.454545455
925	S13120132_9	3	1	0.555555556	0	0	0.444444444
926	S13120132_9	3	0.714285714	0.714285714	0	0	0.428571429
927	S13120132_9	3	1	1.666666667	0	0	1
928	S13120132_9	3	1	0.833333333	0	0	0.5
929	S13120148_0	15	1	0.2	0	0	0
930	S13120148_0	15	1	0.5	0	0.25	0.25
931	S13120148_0	15	1	0.666666667	0	0.166666667	0
932	S13120148_0	15	1	0.8	0	0.2	0
933	S13120148_0	15	1	0.333333333	0	0.166666667	0.166666667
934	S13120148_0	15	1	0.666666667	0	0	0.333333333
935	S13120148_0	15	1	0.166666667	0	0	0
936	S13120148_0	15	1	0.166666667	0	0	0
937	S13120148_0	15	1	0.5	0	0	0.25
938	S13120148_0	15	1	0.142857143	0	0	0
939	S13120148_0	15	1	0.25	0	0.5	0
940	S13120148_0	15	1	0.666666667	0	0	0.333333333
941	S13120148_0	15	1	0.2	0	0	0
942	S13120148_0	15	1	0.166666667	0	0	0
943	S13120148_0	15	1	0.4	0	0.4	0
944	S13120148_0	15	1	0.166666667	0	0.333333333	0
945	S13120148_0	15	1	0.4	0	0.2	0
946	S13120148_0	15	1	0.222222222	0	0.222222222	0
947	S13120148_0	15	1	0.166666667	0	0	0
948	S13120148_0	15	1	0.166666667	0	0	0
949	S13120148_0	15	1	0.5	0	0.25	0
950	S13120148_0	15	1	0.222222222	0	0.222222222	0
951	S13120148_0	15	1	1	0	0	0
952	S13120148_0	15	1	0.166666667	0	0.166666667	0
953	S13120148_0	15	1	0.2	0	0	0
954	S13120148_0	15	1	0.222222222	0	0.111111111	0
955	S13120148_0	15	1	0.5	0	0.166666667	0
956	S13120148_0	15	1	0.1	0	0	0
957	S13120148_0	15	1	0.222222222	0	0.111111111	0
958	S13120148_0	15	1	0.166666667	0	0	0
959	S13120148_0	15	1	0.4	0	0	0
960	S13120148_0	15	1	0.285714286	0	0	0
961	S13120148_0	15	1	0.2	0	0	0
962	S13120148_0	15	1	0.4	0	0	0.2
963	S13120148_0	15	1	0.2	0	0	0
964	S13120148_0	15	1	0.285714286	0	0.142857143	0
965	S13120148_0	15	1	0.333333333	0	0.111111111	0
966	S13120148_0	15	1	0.2	0	0	0
967	S13120148_0	15	1	0.125	0	0.125	0
968	S13120148_0	15	1	1.333333333	0	0.333333333	0
969	S13120148_0	15	1	0.1	0	0	0
970	S13120148_0	15	1	0.125	0	0	0
971	S13120148_0	15	1	2.5	0	1.5	0
972	S13120148_0	15	1	0.428571429	0	0	0
973	S13120148_0	15	1	0.5	0	0	0
974	S13120148_0	15	1	0.25	0	0	0
975	S13120148_0	15	1	0.5	0	0	0
976	S13120148_0	15	1	1	0	0.5	0
977	S13120148_0	15	1	0.5	0	0.166666667	0
978	S13120148_0	15	1	0.181818182	0	0	0
979	S13120148_0	15	1	0.285714286	0	0	0
980	S13120148_0	15	1	0.142857143	0	0.142857143	0
981	S13120148_0	15	1	0.25	0	0	0
982	S13120148_0	15	1	1	0	0.333333333	0.333333333
983	S13120148_0	15	1	2	0	0	0
984	S13120148_0	15	1	0.2	0	0.2	0
985	S13120148_0	15	1	0.285714286	0	0	0
986	S13120148_0	15	1	0.090909091	0	0	0
987	S13120148_0	15	1	1	0	0.666666667	0
988	S13120148_0	15	1	1	0	0	0
989	S13120148_0	15	1	0.1	0	0	0
990	S13120148_0	15	1	0.2	0	0.2	0
991	S13120148_0	15	1	0.5	0	0	0
992	S13120148_0	15	1	0.2	0	0.2	0
993	S13120148_0	15	1	0.25	0	0.125	0
994	S13120148_0	15	1	0.111111111	0	0	0
995	S13120148_0	15	1	0.5	0.166666667	0.166666667	0
996	S13120148_0	15	1	1	0	0.333333333	0
997	S13120148_0	15	1	3.5	0	1	0
998	S13120148_0	15	1	0.1	0	0.1	0
999	S13120148_0	15	1	0.111111111	0	0.111111111	0
1000	S13120148_0	15	1	1	0	0.6	0
1001	S13120148_0	15	1	0.125	0	0.125	0
1002	S13120148_0	15	1	0.25	0	0.25	0
1003	S13120148_1	15	1	2.5	0.5	1	0
1004	S13120148_1	15	1	0.5	0	0.75	0
1005	S13120148_1	15	1	0.2	0	0	0
1006	S13120148_1	15	1	0.2	0	0	0
1007	S13120148_1	15	1	0.285714286	0	0	0
1008	S13120148_1	15	0.833333333	0.166666667	0	0.166666667	0
1009	S13120148_1	15	1	3	0	2	0
1010	S13120148_1	15	1	0.333333333	0	0.333333333	0
1011	S13120148_1	15	0.8	0.2	0	0.2	0
1012	S13120148_1	15	1	0.166666667	0	0	0
1013	S13120148_1	15	1	1	0.5	1	0
1014	S13120148_1	15	1	0.25	0.25	0	0
1015	S13120148_1	15	1	0.6	0	0.2	0
1016	S13120148_1	15	1	0.5	0	0.166666667	0
1017	S13120148_1	15	1	0.2	0	0.2	0
1018	S13120148_1	15	1	0.75	0	0	0
1019	S13120148_1	15	1	1.333333333	0	0.333333333	0
1020	S13120148_1	15	1	0.25	0	0.5	0
1021	S13120148_1	15	1	0.2	0	0	0
1022	S13120148_1	15	1	0.2	0	0	0
1023	S13120148_1	15	1	0.142857143	0	0.142857143	0
1024	S13120148_1	15	1	0.25	0	0	0
1025	S13120148_1	15	1	0.4	0	0.2	0.2
1026	S13120148_1	15	1	0.25	0	0.25	0
1027	S13120148_1	15	1	0.25	0	0.25	0.25
1028	S13120148_1	15	1	0.333333333	0	0.666666667	0
1029	S13120148_1	15	1	0.2	0	0.2	0
1030	S13120148_1	15	1	0.142857143	0	0.142857143	0
1031	S13120148_1	15	1	0.125	0	0	0.125
1032	S13120148_1	15	1	0.125	0	0	0
1033	S13120148_1	15	1	0.125	0	0.125	0
1034	S13120148_1	15	1	0.111111111	0	0.111111111	0
1035	S13120148_1	15	1	0.166666667	0	0.166666667	0
1036	S13120148_1	15	1	1.333333333	0	0	0
1037	S13120148_1	15	1	0.083333333	0	0	0
1038	S13120148_1	15	1	0.166666667	0	0.166666667	0
1039	S13120148_1	15	1	1	0	0	0
1040	S13120148_1	15	1	0.125	0	0	0.125
1041	S13120148_1	15	1	0.125	0	0.125	0
1042	S13120148_1	15	1	0.1	0	0	0.1
1043	S13120148_1	15	0.928571429	0.071428571	0	0	0
1044	S13120148_1	15	1	0.111111111	0	0.111111111	0
1045	S13120148_1	15	0.923076923	0.076923077	0	0	0
1046	S13120148_1	15	1	0.083333333	0	0	0
1047	S13120148_1	15	1	0.111111111	0	0	0
1048	S13120148_1	15	1	0.142857143	0	0.142857143	0
1049	S13120148_1	15	0.923076923	0.076923077	0	0	0
1050	S13120148_1	15	0.9	0.1	0	0	0
1051	S13120148_1	15	1	0.111111111	0	0.111111111	0
1052	S13120148_1	15	0.923076923	0.153846154	0	0	0
1053	S13120148_1	15	0.928571429	0.071428571	0	0	0
1054	S13120148_1	15	1	0.4	0	0	0
1055	S13120148_1	15	0.875	0.125	0	0.125	0
1056	S13120148_1	15	1	0.125	0	0	0
1057	S13120148_1	15	1	0.083333333	0	0	0
1058	S13120148_1	15	1	0.166666667	0	0	0
1059	S13120148_1	15	0.916666667	0.083333333	0	0	0
1060	S13120148_1	15	0.888888889	0.111111111	0	0.111111111	0
1061	S13120148_1	15	1	0.142857143	0	0	0
1062	S13120148_1	15	0.888888889	0.111111111	0	0	0
1063	S13120148_1	15	1	0.111111111	0	0.111111111	0
1064	S13120148_1	15	1	0.25	0	0.25	0
1065	S13120148_1	15	1	1	0	0.5	0
1066	S13120148_1	15	1	2	1	2.5	0.5
1067	S13120148_1	15	0.916666667	0.083333333	0	0	0
1068	S13120148_1	15	1	0.6	0	0.6	0.2
1069	S13120148_1	15	1	0.111111111	0	0	0
1070	S13120148_1	15	1	0.166666667	0	0	0
1071	S13120148_1	15	0.9	0.1	0	0	0
1072	S13120148_1	15	1	0.166666667	0	0	0
1073	S13120148_1	15	0.888888889	0.111111111	0	0	0
1074	S13120148_1	15	0.888888889	0.111111111	0	0	0
1075	S13120148_1	15	1	0.166666667	0	0	0
1076	S13120148_1	15	1	0.111111111	0	0	0
1077	S13120148_1	15	1	0.125	0	0	0
1078	S13120148_1	15	1	0.111111111	0	0	0
1079	S13120148_1	15	1	0.4	0	0.4	0
1080	S13120148_1	15	1	0.1	0	0	0
1081	S13120148_1	15	1	0.125	0	0	0
1082	S13120148_1	15	1	2	0	0.5	0
1083	S13120148_1	15	1	0.166666667	0	0.333333333	0
1084	S13120148_1	15	1	0.142857143	0	0	0
1085	S13120148_1	15	1	0.111111111	0	0	0
1086	S13120148_1	15	1	1.333333333	0	0.333333333	0
1087	S13120148_1	15	1	0.166666667	0	0	0
1088	S13120148_1	15	1	0.25	0	0	0
1089	S13120148_1	15	1	0.125	0	0.125	0
1090	S13120148_1	15	1	0.111111111	0	0	0
1091	S13120148_1	15	0.5	0.166666667	0	0.166666667	0
1092	S13120148_1	15	1	0.111111111	0	0	0
1093	S13120148_1	15	1	0.333333333	0	0	0
1094	S13120148_1	15	1	0.166666667	0	0.333333333	0
1095	S13120148_1	15	1	0.125	0	0	0
1096	S13120148_1	15	1	0.142857143	0	0.142857143	0
1097	S13120148_1	15	0.571428571	0.142857143	0	0.142857143	0
1098	S13120148_1	15	1	0.25	0	0	0
1099	S13120148_1	15	1	0.125	0	0	0
1100	S13120148_1	15	1	0.166666667	0	0.166666667	0
1101	S13120148_1	15	1	0.125	0	0.125	0
1102	S13120148_1	15	1	0.111111111	0	0	0
1103	S13120148_1	15	1	0.125	0	0.125	0
1104	S13120148_1	15	1	0.285714286	0	0.142857143	0
1105	S13120148_1	15	1	0.083333333	0	0	0
1106	S13120148_1	15	1	0.25	0	0.125	0
1107	S13120148_1	15	1	0.1	0	0.1	0
1108	S13120148_1	15	1	0.1	0	0.1	0
1109	S13120148_1	15	1	0.083333333	0	0	0
1110	S13120148_1	15	1	0.083333333	0	0	0
1111	S13120148_1	15	1	0.2	0	0.2	0
1112	S13120148_1	15	1	0.181818182	0	0.090909091	0
1113	S13120148_1	15	1	0.090909091	0	0	0
1114	S13120148_1	15	1	0.076923077	0	0	0
1115	S13120148_1	15	1	0.1	0	0.1	0
1116	S13120148_1	15	1	0.2	0	0.1	0
1117	S13120148_1	15	1	0.090909091	0	0	0
1118	S13120148_1	15	1	0.2	0	0.1	0
1119	S13120148_1	15	1	0.111111111	0	0	0
1120	S13120148_1	15	1	0.2	0	0	0
1121	S13120148_1	15	1	0.076923077	0	0	0
1122	S13120148_1	15	1	0.2	0	0	0
1123	S13120148_1	15	1	0.285714286	0	0.285714286	0
1124	S13120148_1	15	1	0.222222222	0	0.111111111	0
1125	S13120148_1	15	1	0.2	0	0	0
1126	S13120148_1	15	1	0.083333333	0	0	0
1127	S13120148_1	15	1	0.333333333	0	0	0
1128	S13120148_1	15	1	0.1	0	0	0
1129	S13120148_1	15	0.857142857	0.142857143	0	0	0
1130	S13120148_1	15	1	1	0	0.4	0
1131	S13120148_1	15	1	0.222222222	0	0	0
1132	S13120148_1	15	1	0.2	0	0	0
1133	S13120148_1	15	1	0.166666667	0	0	0
1134	S13120148_1	15	1	0.125	0	0	0
1135	S13120148_1	15	0.833333333	0.166666667	0	0	0
1136	S13120148_1	15	1	1	0	0.4	0
1137	S13120148_1	15	1	0.142857143	0	0	0
1138	S13120148_1	15	1	0.285714286	0	0	0
1139	S13120148_1	15	0.833333333	0.5	0	0	0
1140	S13120148_1	15	1	0.6	0	0	0
1141	S13120148_1	15	1	0.4	0	0.2	0
1142	S13120148_1	15	1	0.6	0	0	0
1143	S13120148_1	15	1	1.333333333	0	0.666666667	0
1144	S13120148_10	15	0.888888889	0.111111111	0	0.111111111	0
1145	S13120148_10	15	1	0.2	0	0	0
1146	S13120148_10	15	1	1	0	1	0
1147	S13120148_10	15	1	0.4	0	0	0
1148	S13120148_10	15	1	1	0	0.333333333	0
1149	S13120148_10	15	1	0.285714286	0	0	0
1150	S13120148_10	15	1	0.5	0	0	0
1151	S13120148_10	15	1	0.2	0	0.2	0
1152	S13120148_10	15	0.666666667	0.111111111	0	0.111111111	0
1153	S13120148_10	15	0.714285714	0.142857143	0	0.142857143	0
1154	S13120148_10	15	0.833333333	0.333333333	0	0.166666667	0
1155	S13120148_10	15	1	0.285714286	0	0.142857143	0
1156	S13120148_10	15	0.4	0.4	0	0.2	0
1157	S13120148_10	15	1	0.75	0	0.5	0
1158	S13120148_10	15	0.9	0.1	0	0.1	0
1159	S13120148_10	15	1	0.25	0	0.125	0
1160	S13120148_10	15	0.909090909	0.181818182	0	0.090909091	0
1161	S13120148_10	15	1	0.1	0	0	0
1162	S13120148_10	15	1	0.1	0	0	0
1163	S13120148_10	15	1	0.6	0	0.2	0
1164	S13120148_10	15	1	0.142857143	0	0	0
1165	S13120148_10	15	0.8	0.2	0	0.2	0
1166	S13120148_10	15	0.777777778	0.111111111	0	0	0
1167	S13120148_10	15	0.666666667	0.111111111	0	0	0
1168	S13120148_10	15	0.666666667	0.166666667	0	0.166666667	0
1169	S13120148_10	15	0.6	0.8	0	0.2	0
1170	S13120148_10	15	0.666666667	0.166666667	0	0	0
1171	S13120148_10	15	1	0.111111111	0	0.111111111	0
1172	S13120148_10	15	0.75	0.5	0	0.25	0
1173	S13120148_10	15	1	0.75	0	0.25	0
1174	S13120148_10	15	0.875	0.25	0	0.25	0
1175	S13120148_10	15	0.75	0.25	0	0	0
1176	S13120148_10	15	1	0.4	0	0.2	0
1177	S13120148_10	15	0.875	0.125	0	0	0
1178	S13120148_10	15	0.857142857	0.285714286	0	0.142857143	0
1179	S13120148_10	15	1	0.6	0	0	0
1180	S13120148_10	15	1	1.333333333	0	0.666666667	0
1181	S13120148_10	15	0.666666667	0.666666667	0	0	0
1182	S13120148_10	15	1	0.333333333	0	0.333333333	0
1183	S13120148_10	15	1	0.333333333	0	0	0
1184	S13120148_10	15	1	0.25	0	0.25	0
1185	S13120148_10	15	1	0.142857143	0	0	0
1186	S13120148_10	15	1	0.166666667	0	0	0
1187	S13120148_10	15	1	1	0	0.25	0
1188	S13120148_10	15	0.833333333	0.666666667	0	0.166666667	0
1189	S13120148_10	15	1	0.333333333	0	0	0
1190	S13120148_10	15	0.75	0.25	0	0.125	0
1191	S13120148_10	15	1	1.5	0	1.5	0
1192	S13120148_10	15	0.666666667	0.333333333	0	0	0
1193	S13120148_10	15	1	0.6	0	0.2	0
1194	S13120148_10	15	1	2	0	0	0
1195	S13120148_10	15	0.6	0.2	0	0	0.2
1196	S13120148_10	15	0.5	0.5	0	0.5	0
1197	S13120148_10	15	1	0.6	0	0.2	0
1198	S13120148_10	15	1	0.285714286	0	0.285714286	0
1199	S13120148_10	15	1	0.25	0	0	0
1200	S13120148_10	15	0.8	0.4	0	0.4	0
1201	S13120148_10	15	1	0.666666667	0	0.166666667	0
1202	S13120148_10	15	1	0.5	0	0.25	0
1203	S13120148_10	15	0.857142857	0.714285714	0	0.571428571	0
1204	S13120148_10	15	1	1	0	0.75	0
1205	S13120148_10	15	0.666666667	0.666666667	0	0.666666667	0
1206	S13120148_10	15	0.833333333	0.333333333	0	0.166666667	0
1207	S13120148_10	15	0.8	0.2	0	0	0.2
1208	S13120148_10	15	0.846153846	0.076923077	0	0	0
1209	S13120148_10	15	0.818181818	0.090909091	0	0	0
1210	S13120148_10	15	1	0.333333333	0	0	0
1211	S13120148_10	15	0.727272727	0.090909091	0	0	0
1212	S13120148_10	15	0.666666667	1.333333333	0	1	0
1213	S13120148_10	15	1	2	0	1	0
1214	S13120148_10	15	1	0.333333333	0	0.333333333	0
1215	S13120148_10	15	1	0.333333333	0	0.333333333	0
1216	S13120148_10	15	1	0.125	0	0	0
1217	S13120148_10	15	0.8	0.2	0	0.2	0
1218	S13120148_10	15	1	0.166666667	0	0	0
1219	S13120148_10	15	1	0.285714286	0	0	0
1220	S13120148_10	15	0.5	0.333333333	0	0.333333333	0
1221	S13120148_10	15	0.75	0.5	0	0.5	0
1222	S13120148_10	15	1	0.333333333	0	0	0
1223	S13120148_10	15	0.888888889	0.222222222	0	0	0
1224	S13120148_10	15	0.833333333	0.333333333	0	0	0
1225	S13120148_10	15	1	0.333333333	0	0	0
1226	S13120148_10	15	1	0.571428571	0	0	0
1227	S13120148_10	15	0.333333333	0.333333333	0	0	0
1228	S13120148_10	15	1	0.333333333	0	0.166666667	0
1229	S13120148_10	15	1	0.571428571	0	0	0
1230	S13120148_10	15	1	0.4	0	0	0
1231	S13120148_10	15	1	0.333333333	0	0.166666667	0
1232	S13120148_10	15	1	0.428571429	0	0	0
1233	S13120148_10	15	1	0.5	0	0	0
1234	S13120148_11	15	1	0.5	0	0	0
1235	S13120148_11	15	1	0.666666667	0	0	0
1236	S13120148_11	15	1	0.75	0	0	0
1237	S13120148_11	15	1	0.4	0	0	0
1238	S13120148_11	15	1	0.666666667	0	0	0
1239	S13120148_11	15	1	0.166666667	0	0	0
1240	S13120148_11	15	1	0.666666667	0	0.333333333	0
1241	S13120148_11	15	1	5	0	0	0
1242	S13120148_11	15	1	1.333333333	0	0	0
1243	S13120148_11	15	1	1	0	0	0.25
1244	S13120148_11	15	1	2	0	0	0.666666667
1245	S13120148_12	15	0.75	1.25	0.25	0.5	0
1246	S13120148_12	15	1	0.285714286	0	0.142857143	0
1247	S13120148_12	15	1	0.285714286	0	0.142857143	0
1248	S13120148_12	15	0.857142857	0.571428571	0	0	0
1249	S13120148_12	15	1	1.5	0	0	0
1250	S13120148_12	15	1	2	0	0	1
1251	S13120148_12	15	1	1.25	0	0.5	0
1252	S13120148_12	15	1	3	0	0	0
1253	S13120148_12	15	1	0.8	0	0.2	0
1254	S13120148_12	15	1	0.333333333	0	0.166666667	0
1255	S13120148_12	15	1	0.833333333	0	0.166666667	0
1256	S13120148_12	15	1	2.5	0	1	0
1257	S13120148_12	15	1	0.166666667	0	0	0
1258	S13120148_12	15	0.833333333	0.833333333	0	0	0
1259	S13120148_13	15	1	0.25	0	0.25	0
1260	S13120148_13	15	1	0.75	0	0.25	0
1261	S13120148_13	15	0.833333333	0.166666667	0.166666667	0	0
1262	S13120148_13	15	1	0.5	0	0	0.166666667
1263	S13120148_13	15	1	0.25	0	0.25	0
1264	S13120148_13	15	1	0.111111111	0	0	0
1265	S13120148_13	15	1	0.5	0	0.166666667	0
1266	S13120148_13	15	1	0.4	0	0.2	0
1267	S13120148_13	15	1	0.142857143	0	0.142857143	0
1268	S13120148_13	15	1	0.125	0	0	0
1269	S13120148_13	15	1	2.5	0	0.5	0
1270	S13120148_13	15	1	0.333333333	0	0	0
1271	S13120148_13	15	1	0.333333333	0	0	0
1272	S13120148_13	15	1	0.4	0	0	0
1273	S13120148_13	15	1	0.25	0	0	0
1274	S13120148_13	15	0.833333333	0.333333333	0	0.166666667	0
1275	S13120148_13	15	1	0.142857143	0	0	0
1276	S13120148_13	15	1	0.714285714	0	0.285714286	0
1277	S13120148_13	15	1	0.5	0	0.333333333	0
1278	S13120148_13	15	1	0.666666667	0	0.333333333	0
1279	S13120148_13	15	1	0.428571429	0	0	0
1280	S13120148_13	15	1	0.6	0	0	0.2
1281	S13120148_13	15	1	0.5	0	0.5	0
1282	S13120148_13	15	0.5	1.5	0	1	1
1283	S13120148_13	15	1	0.666666667	0	0.166666667	0
1284	S13120148_13	15	1	0.5	0	0	0
1285	S13120148_13	15	0.8	0.6	0	0.2	0
1286	S13120148_13	15	1	0.6	0	0.4	0
1287	S13120148_13	15	1	0.111111111	0	0	0
1288	S13120148_13	15	1	0.666666667	0.166666667	0.166666667	0.166666667
1289	S13120148_13	15	1	1.5	0.25	0.25	0
1290	S13120148_13	15	0.833333333	0.5	0.166666667	0	0
1291	S13120148_13	15	1	0.833333333	0	0.166666667	0.166666667
1292	S13120148_13	15	0.857142857	0.428571429	0	0	0
1293	S13120148_13	15	1	1.25	0	0.25	0
1294	S13120148_13	15	1	2.5	0	0.5	0
1295	S13120148_13	15	1	0.4	0	0	0
1296	S13120148_13	15	0.8	0.8	0	0.2	0.2
1297	S13120148_13	15	1	0.25	0	0.125	0
1298	S13120148_13	15	1	0.222222222	0	0	0
1299	S13120148_13	15	0.857142857	0.285714286	0.142857143	0.142857143	0
1300	S13120148_13	15	0.75	1.5	0	0	0.25
1301	S13120148_13	15	0.666666667	0.666666667	0	0.166666667	0
1302	S13120148_13	15	1	0.6	0.2	0.2	0
1303	S13120148_13	15	0.666666667	0.5	0.333333333	0	0
1304	S13120148_13	15	1	0.2	0	0.1	0
1305	S13120148_13	15	1	1.333333333	0	1	0
1306	S13120148_13	15	0.8	0.2	0	0	0
1307	S13120148_13	15	1	0.4	0	0	0
1308	S13120148_13	15	1	1.5	0.5	0	0.5
1309	S13120148_13	15	1	0.222222222	0	0	0
1310	S13120148_13	15	1	0.5	0	0	0
1311	S13120148_13	15	1	0.5	0	0.5	0
1312	S13120148_13	15	1	0.428571429	0	0.285714286	0
1313	S13120148_13	15	1	1	0	0	0
1314	S13120148_13	15	1	0.5	0	0	0.25
1315	S13120148_13	15	1	0.222222222	0	0	0
1316	S13120148_13	15	0.6	0.6	0	0	0
1317	S13120148_13	15	1	2.5	0	0	0.5
1318	S13120148_13	15	1	0.428571429	0.142857143	0.142857143	0
1319	S13120148_13	15	0.875	0.25	0.125	0.125	0
1320	S13120148_13	15	0.833333333	0.333333333	0	0	0
1321	S13120148_13	15	1	0.5	0	0	0
1322	S13120148_13	15	0.833333333	0.333333333	0	0.166666667	0
1323	S13120148_13	15	1	0.5	0	0.5	0
1324	S13120148_13	15	1	5	1	0	0
1325	S13120148_13	15	1	1	0	0.333333333	0
1326	S13120148_13	15	1	0.25	0	0.125	0
1327	S13120148_13	15	1	1	0	0.333333333	0
1328	S13120148_13	15	1	1.166666667	0	0.5	0
1329	S13120148_13	15	1	1	0	0.166666667	0
1330	S13120148_13	15	1	2.333333333	0	0.666666667	0
1331	S13120148_13	15	0.75	1.75	0	0.5	0
1332	S13120148_13	15	1	1.2	0	0	0
1333	S13120148_13	15	1	0.8	0	0.2	0
1334	S13120148_13	15	1	0.333333333	0	0	0
1335	S13120148_13	15	1	0.428571429	0	0.142857143	0
1336	S13120148_13	15	0.75	0.625	0	0.25	0
1337	S13120148_13	15	1	0.6	0	0.2	0
1338	S13120148_13	15	1	0.666666667	0	0.333333333	0
1339	S13120148_13	15	1	0.428571429	0	0	0
1340	S13120148_13	15	1	1.333333333	0	0	0
1341	S13120148_13	15	1	0.5	0	0.25	0
1342	S13120148_13	15	1	0.714285714	0	0.428571429	0
1343	S13120148_13	15	0.875	0.25	0	0.25	0
1344	S13120148_13	15	1	0.111111111	0	0.111111111	0
1345	S13120148_13	15	0.9	0.2	0	0	0
1346	S13120148_13	15	0.833333333	0.333333333	0	0	0
1347	S13120148_13	15	1	0.571428571	0	0.285714286	0
1348	S13120148_13	15	1	1.666666667	0	0	0
1349	S13120148_13	15	1	0.714285714	0	0.285714286	0
1350	S13120148_13	15	1	0.285714286	0	0.142857143	0
1351	S13120148_13	15	1	0.285714286	0	0.285714286	0
1352	S13120148_13	15	1	0.222222222	0	0	0
1353	S13120148_13	15	1	0.142857143	0	0	0
1354	S13120148_13	15	1	0.5	0	0.166666667	0
1355	S13120148_13	15	1	0.2	0	0	0
1356	S13120148_13	15	0.857142857	0.428571429	0	0.285714286	0
1357	S13120148_13	15	1	0.4	0	0.2	0
1358	S13120148_13	15	1	0.25	0.25	0.5	0
1359	S13120148_13	15	1	0.333333333	0	0.333333333	0
1360	S13120148_13	15	1	0.714285714	0	0.285714286	0
1361	S13120148_13	15	1	0.666666667	0	0.333333333	0
1362	S13120148_13	15	1	0.166666667	0	0	0
1363	S13120148_13	15	1	0.142857143	0	0.142857143	0
1364	S13120148_13	15	0.75	1	0	0.5	0
1365	S13120148_13	15	1	0.666666667	0	0	0
1366	S13120148_13	15	1	1	0.333333333	0	0.333333333
1367	S13120148_13	15	1	1	0	0	0
1368	S13120148_13	15	1	0.1	0	0	0
1369	S13120148_13	15	1	0.6	0	0	0.2
1370	S13120148_13	15	1	0.375	0	0	0
1371	S13120148_13	15	0.9	0.2	0	0.1	0
1372	S13120148_13	15	1	0.142857143	0	0	0
1373	S13120148_13	15	1	0.25	0	0	0
1374	S13120148_13	15	0.5	1	0	0	0.25
1375	S13120148_13	15	1	0.75	0.25	0	0.25
1376	S13120148_13	15	1	0.285714286	0	0	0
1377	S13120148_13	15	1	0.4	0.2	0	0
1378	S13120148_13	15	1	0.285714286	0	0	0
1379	S13120148_13	15	1	0.5	0	0	0
1380	S13120148_13	15	1	0.5	0.5	0	0.25
1381	S13120148_13	15	0.875	0.25	0	0.125	0
1382	S13120148_13	15	1	0.5	0.166666667	0.166666667	0
1383	S13120148_13	15	1	0.75	0	0	0
1384	S13120148_13	15	1	1	0.5	0	0
1385	S13120148_13	15	1	0.666666667	0	0	0
1386	S13120148_13	15	1	0.8	0	0	0
1387	S13120148_13	15	1	1.25	0	0.25	0
1388	S13120148_13	15	0.833333333	0.5	0	0	0
1389	S13120148_13	15	0.875	0.25	0	0	0
1390	S13120148_13	15	1	0.666666667	0.333333333	0	0
1391	S13120148_13	15	1	0.333333333	0	0	0
1392	S13120148_13	15	1	0.3	0	0.1	0
1393	S13120148_13	15	1	0.5	0.5	0	0
1394	S13120148_13	15	1	0.714285714	0	0.142857143	0
1395	S13120148_13	15	1	1.5	0	0.25	0.25
1396	S13120148_13	15	1	0.375	0	0.125	0
1397	S13120148_13	15	1	0.8	0	0	0
1398	S13120148_13	15	1	0.111111111	0	0	0
1399	S13120148_13	15	0.888888889	0.222222222	0	0	0
1400	S13120148_13	15	1	0.222222222	0	0.222222222	0
1401	S13120148_13	15	1	0.75	0	0	0
1402	S13120148_13	15	1	1	0	0.5	0
1403	S13120148_13	15	0.333333333	1.166666667	0.166666667	0.166666667	0
1404	S13120148_13	15	0.833333333	0.5	0	0	0
1405	S13120148_13	15	0.8	0.6	0	0	0
1406	S13120148_13	15	1	0.4	0	0.2	0.2
1407	S13120148_13	15	0.857142857	0.142857143	0.142857143	0	0
1408	S13120148_13	15	0.857142857	0.285714286	0	0	0
1409	S13120148_13	15	1	1	0	1	0
1410	S13120148_13	15	0.8	0.4	0.2	0	0
1411	S13120148_13	15	1	1.333333333	0	1	0.333333333
1412	S13120148_13	15	0.714285714	0.571428571	0	0.142857143	0
1413	S13120148_13	15	1	0.75	0	0.25	0
1414	S13120148_13	15	1	0.285714286	0	0.142857143	0
1415	S13120148_13	15	1	0.8	0	0.2	0
1416	S13120148_13	15	1	0.2	0	0.2	0
1417	S13120148_13	15	1	2.333333333	0	1	0.333333333
1418	S13120148_13	15	1	1	0	0.666666667	0
1419	S13120148_13	15	1	0.75	0	0.25	0
1420	S13120148_13	15	0.8	0.8	0	0.4	0
1421	S13120148_13	15	1	0.166666667	0	0.166666667	0
1422	S13120148_13	15	1	1.4	0	0.2	0
1423	S13120148_13	15	1	0.4	0	0.2	0
1424	S13120148_13	15	1	0.5	0.25	0	0
1425	S13120148_13	15	0.666666667	1	0	0.333333333	0
1426	S13120148_13	15	1	2	0.5	0	0
1427	S13120148_13	15	1	2	0	0	0
1428	S13120148_13	15	1	0.75	0	0.25	0
1429	S13120148_13	15	1	0.111111111	0.111111111	0	0
1430	S13120148_13	15	1	0.333333333	0.333333333	0.333333333	0
1431	S13120148_13	15	1	0.2	0	0	0.2
1432	S13120148_13	15	1	0.666666667	0	0.333333333	0
1433	S13120148_13	15	1	0.5	0	0.25	0
1434	S13120148_13	15	1	0.4	0.4	0.4	0
1435	S13120148_13	15	1	0.166666667	0	0	0
1436	S13120148_13	15	1	0.375	0	0	0.125
1437	S13120148_13	15	1	1	0	0.666666667	0
1438	S13120148_13	15	1	0.333333333	0	0	0
1439	S13120148_13	15	1	0.375	0	0.125	0
1440	S13120148_13	15	1	1.5	0	0	0
1441	S13120148_13	15	1	2	0	0.666666667	0
1442	S13120148_13	15	0.857142857	0.142857143	0	0	0
1443	S13120148_13	15	1	0.8	0	0.2	0
1444	S13120148_13	15	1	1	0	0.4	0
1445	S13120148_13	15	1	0.6	0	0	0
1446	S13120148_13	15	1	0.75	0	0	0
1447	S13120148_13	15	1	0.333333333	0.166666667	0	0
1448	S13120148_13	15	1	0.285714286	0.142857143	0	0
1449	S13120148_13	15	1	0.142857143	0.428571429	0	0
1450	S13120148_13	15	1	0.6	0	0	0
1451	S13120148_13	15	0.8	0.6	0	0	0
1452	S13120148_13	15	1	0.2	0.4	0	0
1453	S13120148_13	15	1	0.2	0.4	0	0
1454	S13120148_13	15	1	0.25	0	0.25	0
1455	S13120148_13	15	0.75	0.25	0	0	0
1456	S13120148_13	15	0.666666667	0.166666667	0.166666667	0	0
1457	S13120148_13	15	0.833333333	0.166666667	0.333333333	0	0
1458	S13120148_13	15	1	1	0.5	0	0
1459	S13120148_13	15	1	0.375	0	0	0
1460	S13120148_13	15	1	0.5	0	0	0.166666667
1461	S13120148_13	15	1	0.125	0	0	0
1462	S13120148_13	15	1	0.8	0	0	0.2
1463	S13120148_13	15	1	1	0	0	0
1464	S13120148_13	15	1	0.375	0	0	0
1465	S13120148_13	15	0.8	0.4	0.4	0	0
1466	S13120148_13	15	1	0.6	0.4	0	0
1467	S13120148_13	15	1	0.222222222	0	0	0
1468	S13120148_13	15	0.857142857	0.571428571	0	0.142857143	0
1469	S13120148_13	15	1	0.25	0	0.25	0
1470	S13120148_13	15	1	0.125	0	0.125	0
1471	S13120148_13	15	1	0.8	0	0.2	0
1472	S13120148_13	15	0.875	0.375	0	0.25	0
1473	S13120148_13	15	0.875	0.25	0	0.125	0
1474	S13120148_13	15	1	1.333333333	0	0.666666667	0
1475	S13120148_13	15	1	0.25	0	0.125	0
1476	S13120148_13	15	1	0.714285714	0	0.428571429	0
1477	S13120148_13	15	1	0.714285714	0.142857143	0.428571429	0
1478	S13120148_13	15	1	2.5	0	1	0
1479	S13120148_13	15	1	0.428571429	0	0.285714286	0
1480	S13120148_13	15	1	0.666666667	0	0.333333333	0
1481	S13120148_13	15	1	0.5	0	0.333333333	0
1482	S13120148_13	15	1	0.5	0	0.333333333	0
1483	S13120148_13	15	1	0.428571429	0	0.285714286	0
1484	S13120148_13	15	1	2	0.25	1	0.25
1485	S13120148_13	15	1	0.8	0	0.4	0
1486	S13120148_13	15	0.25	1.25	0	0.5	0
1487	S13120148_13	15	1	2	0.25	1.25	0.25
1488	S13120148_13	15	1	0.833333333	0	0.666666667	0
1489	S13120148_13	15	1	0.222222222	0	0.111111111	0
1490	S13120148_13	15	1	0.428571429	0	0.285714286	0
1491	S13120148_13	15	1	0.6	0.2	0.6	0.2
1492	S13120148_13	15	1	0.5	0	0.5	0
1493	S13120148_13	15	1	0.666666667	0	0.166666667	0
1494	S13120148_13	15	1	0.375	0	0	0
1495	S13120148_13	15	0.666666667	1.333333333	0	0.666666667	0
1496	S13120148_13	15	1	0.142857143	0	0.142857143	0
1497	S13120148_13	15	1	0.142857143	0	0.142857143	0
1498	S13120148_13	15	1	0.833333333	0	0	0
1499	S13120148_13	15	1	0.666666667	0	0.166666667	0
1500	S13120148_13	15	1	0.8	0	0.4	0
1501	S13120148_13	15	0.875	0.125	0	0.125	0
1502	S13120148_13	15	0.75	1.25	0	0.75	0
1503	S13120148_13	15	1	1	0	1	0
1504	S13120148_13	15	0.6	0.6	0.2	0.2	0
1505	S13120148_13	15	1	0.285714286	0	0	0
1506	S13120148_13	15	0.888888889	0.444444444	0	0.111111111	0
1507	S13120148_13	15	1	0.333333333	0	0.166666667	0
1508	S13120148_13	15	1	1	0	0	0
1509	S13120148_13	15	0.833333333	0.833333333	0.166666667	0.333333333	0
1510	S13120148_13	15	1	1	0	0	0
1511	S13120148_13	15	1	0.2	0	0.2	0
1512	S13120148_13	15	1	0.75	0	0.5	0
1513	S13120148_13	15	1	0.333333333	0	0.333333333	0
1514	S13120148_13	15	1	0.5	0	0.333333333	0
1515	S13120148_13	15	1	0.5	0.166666667	0.333333333	0
1516	S13120148_13	15	1	0.6	0.2	0.2	0
1517	S13120148_13	15	1	0.2	0	0.2	0
1518	S13120148_13	15	1	0.4	0.2	0.2	0
1519	S13120148_13	15	1	0.666666667	0	0.5	0
1520	S13120148_13	15	1	0.285714286	0	0.142857143	0
1521	S13120148_13	15	1	1	0	0	0
1522	S13120148_13	15	1	0.125	0	0	0
1523	S13120148_13	15	1	0.166666667	0	0.166666667	0
1524	S13120148_13	15	1	0.75	0	0.25	0
1525	S13120148_13	15	1	0.142857143	0	0	0
1526	S13120148_13	15	1	1.666666667	0	0.666666667	0
1527	S13120148_13	15	1	0.857142857	0	0.142857143	0.142857143
1528	S13120148_13	15	1	1	0	0.5	0
1529	S13120148_13	15	1	0.5	0	0.333333333	0
1530	S13120148_13	15	1	0.571428571	0	0.142857143	0
1531	S13120148_13	15	1	2	0	2	0
1532	S13120148_13	15	1	1.333333333	0	1	0
1533	S13120148_13	15	1	5	0	0	0
1534	S13120148_13	15	1	0.5	0	0.333333333	0
1535	S13120148_13	15	1	0.8	0	0.4	0
1536	S13120148_13	15	1	0.6	0	0.4	0
1537	S13120148_13	15	0.833333333	0.833333333	0	0.333333333	0
1538	S13120148_13	15	1	0.833333333	0	0.666666667	0
1539	S13120148_13	15	1	0.666666667	0	0.333333333	0
1540	S13120148_13	15	1	1.4	0	0.6	0.2
1541	S13120148_13	15	1	1	0	0.6	0
1542	S13120148_13	15	1	0.6	0	0.2	0
1543	S13120148_13	15	1	0.75	0	0.5	0
1544	S13120148_13	15	1	1.5	0.25	0.75	0
1545	S13120148_13	15	0.2	0.4	0	0.2	0
1546	S13120148_13	15	1	0.833333333	0	0.5	0
1547	S13120148_13	15	1	4	0	2	0
1548	S13120148_13	15	0.875	0.5	0	0.25	0
1549	S13120148_13	15	0.833333333	0.5	0	0.333333333	0
1550	S13120148_13	15	1	0.5	0	0.5	0
1551	S13120148_13	15	1	0.142857143	0	0.142857143	0
1552	S13120148_13	15	1	0.142857143	0	0.142857143	0
1553	S13120148_13	15	0.6	0.6	0	0.6	0
1554	S13120148_13	15	1	0.5	0	0.333333333	0
1555	S13120148_13	15	1	1	0	0.333333333	0
1556	S13120148_13	15	1	0.333333333	0	0.333333333	0
1557	S13120148_13	15	1	2.5	0	0	0
1558	S13120148_13	15	1	0.5	0	0	0
1559	S13120148_13	15	1	0.285714286	0.142857143	0.142857143	0
1560	S13120148_13	15	1	1	0	0.25	0
1561	S13120148_13	15	1	0.6	0	0	0
1562	S13120148_13	15	1	0.166666667	0	0.166666667	0
1563	S13120148_13	15	1	0.333333333	0	0.166666667	0
1564	S13120148_13	15	1	0.125	0.125	0	0
1565	S13120148_13	15	0.9	0.1	0	0.1	0
1566	S13120148_13	15	0.888888889	0.111111111	0	0.111111111	0
1567	S13120148_13	15	0.5	1.25	0	0.25	0.25
1568	S13120148_13	15	0.5	1	0	0.5	0
1569	S13120148_13	15	0.8	1.8	0	0.4	0.2
1570	S13120148_13	15	0.875	0.375	0	0.375	0
1571	S13120148_13	15	1	0.2	0	0.2	0
1572	S13120148_13	15	1	1	0	0	0
1573	S13120148_13	15	1	1	0	0.333333333	0
1574	S13120148_13	15	0.666666667	1	0	0.333333333	0
1575	S13120148_13	15	0.875	0.125	0	0	0
1576	S13120148_13	15	1	6	0	1	0
1577	S13120148_13	15	1	0.285714286	0	0.285714286	0
1578	S13120148_13	15	1	2	0	0	0
1579	S13120148_13	15	1	1.333333333	0	0	0
1580	S13120148_13	15	1	0.666666667	0	0.333333333	0
1581	S13120148_13	15	1	0.285714286	0	0.285714286	0
1582	S13120148_13	15	1	0.75	0	0.25	0
1583	S13120148_14	15	1	0.25	0	0	0
1584	S13120148_14	15	0.857142857	0.428571429	0.142857143	0.142857143	0.142857143
1585	S13120148_14	15	1	2	1	1	0.666666667
1586	S13120148_14	15	1	1	0.5	0.5	0
1587	S13120148_14	15	0.8	1.2	0.6	0	0
1588	S13120148_14	15	0.8	1.2	1	0.2	0
1589	S13120148_14	15	1	2	0.25	0	0.25
1590	S13120148_14	15	1	0.5	0.333333333	0.166666667	0
1591	S13120148_14	15	1	1.6	0.2	0.4	0
1592	S13120148_14	15	1	0.6	0.2	0.2	0
1593	S13120148_14	15	0.333333333	3	0.666666667	1.333333333	0
1594	S13120148_14	15	0.857142857	0.714285714	0	0.285714286	0
1595	S13120148_14	15	0.5	5	2	1	0
1596	S13120148_14	15	0.9	0.3	0	0.1	0
1597	S13120148_14	15	1	0.25	0	0.125	0
1598	S13120148_14	15	1	0.285714286	0	0.142857143	0
1599	S13120148_14	15	1	0.1	0	0	0
1600	S13120148_14	15	0.75	1.75	0	0.25	0
1601	S13120148_14	15	0.5	1.5	0.25	0.25	0
1602	S13120148_14	15	1	0.142857143	0	0.142857143	0
1603	S13120148_14	15	1	0.1	0	0	0
1604	S13120148_14	15	1	0.1	0	0	0
1605	S13120148_14	15	1	0.111111111	0	0	0
1606	S13120148_14	15	1	0.111111111	0	0.111111111	0
1607	S13120148_14	15	1	2.333333333	0.333333333	0.666666667	0
1608	S13120148_14	15	0.5	1.5	0.5	0.25	0
1609	S13120148_14	15	1	0.285714286	0.142857143	0	0
1610	S13120148_14	15	1	0.8	0.6	0	0
1611	S13120148_14	15	0.8	0.2	0.4	0	0
1612	S13120148_14	15	1	1.666666667	0.333333333	0	0.333333333
1613	S13120148_14	15	0.75	0.5	0.75	0	0
1614	S13120148_14	15	0.8	0.4	0.2	0	0
1615	S13120148_14	15	1	0.8	0.6	0	0
1616	S13120148_14	15	0.9	0.2	0	0.1	0
1617	S13120148_14	15	1	0.666666667	0.333333333	0	0
1618	S13120148_14	15	1	1.75	0.25	0.5	0.5
1619	S13120148_14	15	0.875	0.5	0	0.25	0
1620	S13120148_14	15	1	0.25	0	0	0
1621	S13120148_14	15	0.714285714	0.714285714	0.142857143	0.142857143	0
1622	S13120148_14	15	1	0.833333333	0	0	0
1623	S13120148_14	15	1	0.333333333	0	0	0
1624	S13120148_14	15	1	2	0.666666667	0.666666667	0.333333333
1625	S13120148_14	15	1	1.2	0.4	0	0
1626	S13120148_14	15	1	0.444444444	0.111111111	0.222222222	0
1627	S13120148_14	15	1	0.428571429	0	0	0.142857143
1628	S13120148_14	15	0.833333333	0.333333333	0	0	0
1629	S13120148_14	15	1	1.5	0.5	0.5	0
1630	S13120148_14	15	1	0.25	0	0	0
1631	S13120148_14	15	1	0.375	0.125	0.25	0
1632	S13120148_14	15	1	0.375	0.125	0.25	0
1633	S13120148_14	15	1	2	3	0	0
1634	S13120148_14	15	0.857142857	0.714285714	0.142857143	0.142857143	0
1635	S13120148_14	15	0.666666667	2.333333333	0.666666667	0.666666667	0.333333333
1636	S13120148_14	15	1	0.571428571	0	0	0
1637	S13120148_14	15	1	1.4	0	0.4	0
1638	S13120148_14	15	0.666666667	1	0.666666667	0.333333333	0
1639	S13120148_14	15	1	0.5	0	0.5	0
1640	S13120148_14	15	0.6	1	1	0.2	0
1641	S13120148_14	15	1	0.5	0.5	0.166666667	0
1642	S13120148_14	15	0.6	0.2	0.8	0	0
1643	S13120148_14	15	1	0.5	0.333333333	0	0
1644	S13120148_14	15	1	0.428571429	0	0	0
1645	S13120148_14	15	0.75	1	0	0.5	0
1646	S13120148_14	15	1	0.333333333	0	0.222222222	0
1647	S13120148_14	15	0.777777778	0.222222222	0	0.111111111	0
1648	S13120148_14	15	0.666666667	2	0.333333333	0.666666667	0.333333333
1649	S13120148_14	15	1	0.5	0	0.25	0
1650	S13120148_14	15	1	0.333333333	0	0	0
1651	S13120148_14	15	1	0.428571429	0.142857143	0	0
1652	S13120148_14	15	1	0.142857143	0.142857143	0	0
1653	S13120148_14	15	1	1	0	0.2	0
1654	S13120148_14	15	1	0.25	0.125	0	0
1655	S13120148_14	15	1	0.8	0.2	0	0
1656	S13120148_14	15	1	0.166666667	0.166666667	0	0
1657	S13120148_14	15	1	2.666666667	0.333333333	0.666666667	0
1658	S13120148_14	15	0.666666667	0.333333333	0.5	0	0
1659	S13120148_14	15	1	0.75	0.75	0	0
1660	S13120148_14	15	1	2.666666667	0.333333333	0.666666667	0
1661	S13120148_14	15	0.8	0.2	0.8	0	0
1662	S13120148_14	15	0.6	1	0.2	0.2	0
1663	S13120148_14	15	1	0.6	0.2	0	0
1664	S13120148_14	15	0.75	0.375	0.125	0	0
1665	S13120148_14	15	0.5	2.5	1.5	1	0
1666	S13120148_14	15	0.25	0.5	0	0	0
1667	S13120148_14	15	1	0.75	0	0.25	0
1668	S13120148_14	15	1	0.25	1.5	0	0
1669	S13120148_14	15	1	0.2	1	0	0
1670	S13120148_14	15	1	2.333333333	0.666666667	0	0.333333333
1671	S13120148_14	15	1	0.285714286	0.428571429	0.142857143	0
1672	S13120148_14	15	0.909090909	0.181818182	0.272727273	0.090909091	0
1673	S13120148_14	15	0.9	0.2	0.1	0.1	0
1674	S13120148_14	15	1	0.6	0.6	0	0
1675	S13120148_14	15	1	0.666666667	0.333333333	0.666666667	0
1676	S13120148_14	15	1	3	0.5	0.5	0.5
1677	S13120148_14	15	1	0.222222222	0	0.111111111	0
1678	S13120148_14	15	1	1.333333333	1	0	0
1679	S13120148_14	15	1	0.333333333	0.666666667	0.333333333	0
1680	S13120148_14	15	1	0.2	0	0.1	0
1681	S13120148_14	15	1	0.2	0	0.1	0
1682	S13120148_14	15	0.8	0.2	0.6	0.2	0
1683	S13120148_14	15	0.875	0.125	0	0.125	0
1684	S13120148_14	15	1	0.166666667	0	0	0
1685	S13120148_14	15	1	0.142857143	0	0.142857143	0
1686	S13120148_14	15	0.666666667	0.333333333	0	0.166666667	0
1687	S13120148_14	15	0.75	0.5	0	0	0
1688	S13120148_14	15	1	0.2	0	0	0
1689	S13120148_14	15	0.857142857	0.428571429	0.142857143	0	0
1690	S13120148_14	15	0.75	1.25	0.25	0	0
1691	S13120148_14	15	0.857142857	0.714285714	0.428571429	0	0
1692	S13120148_14	15	0.8	0.2	0.1	0	0
1693	S13120148_14	15	0.833333333	1	0.333333333	0.166666667	0
1694	S13120148_14	15	1	1	0.75	0.25	0
1695	S13120148_14	15	0.5	2	0.5	0	0
1696	S13120148_14	15	0.875	0.5	0	0.375	0
1697	S13120148_14	15	0.714285714	0.571428571	0	0.428571429	0
1698	S13120148_14	15	0.888888889	0.333333333	0	0.333333333	0
1699	S13120148_14	15	0.625	0.375	0.125	0.125	0
1700	S13120148_14	15	1	2.333333333	0.666666667	0.333333333	0.333333333
1701	S13120148_14	15	0.8	0.8	0.4	0	0.2
1702	S13120148_14	15	1	0.5	0.25	1	0
1703	S13120148_14	15	0.333333333	0.833333333	0	0.166666667	0
1704	S13120148_14	15	0.75	1.75	0.5	0.25	0.25
1705	S13120148_14	15	0.5	3.5	0	0.5	0
1706	S13120148_14	15	0.6	0.8	0.4	0	0.2
1707	S13120148_14	15	1	1.25	0.25	0.75	0
1708	S13120148_14	15	0.8	0.8	0.2	0	0.2
1709	S13120148_14	15	1	1.25	0.25	1	0
1710	S13120148_14	15	1	0.5	0.5	0	0
1711	S13120148_14	15	1	1	1.2	0.2	0.2
1712	S13120148_14	15	1	0.222222222	0	0.111111111	0
1713	S13120148_14	15	1	1.25	0	0	0
1714	S13120148_14	15	0.888888889	0.333333333	0	0.111111111	0
1715	S13120148_14	15	0.833333333	0.5	0.333333333	0	0
1716	S13120148_14	15	1	0.666666667	0.333333333	0	0
1717	S13120148_14	15	0.666666667	1.666666667	0.333333333	0	0
1718	S13120148_14	15	1	0.666666667	0	0.333333333	0
1719	S13120148_14	15	1	0.333333333	0	0	0
1720	S13120148_14	15	1	3.5	1	1	0
1721	S13120148_14	15	1	0.571428571	0	0.428571429	0
1722	S13120148_14	15	0.8	0.4	0	0.4	0
1723	S13120148_14	15	0.25	1.5	0.75	0	0
1724	S13120148_14	15	1	0.428571429	0.142857143	0.428571429	0
1725	S13120148_14	15	1	0.5	0	0.25	0
1726	S13120148_14	15	1	0.285714286	0	0.285714286	0
1727	S13120148_14	15	1	0.2	0	0	0
1728	S13120148_14	15	1	0.714285714	0	0.571428571	0
1729	S13120148_14	15	0.75	0.5	0	0.25	0
1730	S13120148_14	15	0.777777778	0.222222222	0	0.222222222	0
1731	S13120148_14	15	1	0.5	0	0.5	0
1732	S13120148_14	15	0.888888889	0.111111111	0	0.111111111	0
1733	S13120148_14	15	1	1	0	0.833333333	0
1734	S13120148_14	15	1	0.444444444	0	0.333333333	0
1735	S13120148_14	15	1	0.666666667	0	0	0
1736	S13120148_14	15	1	2	0.6	0	0.2
1737	S13120148_14	15	1	0.6	0.2	0	0
1738	S13120148_14	15	1	0.571428571	0	0.285714286	0
1739	S13120148_14	15	0.888888889	0.111111111	0	0.111111111	0
1740	S13120148_14	15	0.75	0.75	0	0	0
1741	S13120148_14	15	1	0.5	0.5	0	0
1742	S13120148_14	15	0.8	0.2	0.4	0	0
1743	S13120148_14	15	1	0.2	0	0	0
1744	S13120148_14	15	0.6	0.2	0	0	0
1745	S13120148_14	15	1	0.333333333	0.222222222	0.111111111	0
1746	S13120148_15	15	1	0.166666667	0	0	0
1747	S13120148_15	15	0.7	0.1	0	0	0
1748	S13120148_15	15	1	0.111111111	0	0	0
1749	S13120148_15	15	1	0.083333333	0	0	0
1750	S13120148_15	15	1	0.25	0	0.25	0
1751	S13120148_15	15	1	0.125	0	0	0
1752	S13120148_15	15	1	0.142857143	0	0	0
1753	S13120148_15	15	1	0.285714286	0	0	0
1754	S13120148_15	15	1	0.076923077	0	0.076923077	0
1755	S13120148_15	15	1	0.428571429	0	0	0
1756	S13120148_15	15	1	0.111111111	0	0.111111111	0
1757	S13120148_15	15	1	0.090909091	0	0	0
1758	S13120148_15	15	1	0.25	0	0	0
1759	S13120148_15	15	1	0.1	0	0.1	0
1760	S13120148_15	15	1	0.142857143	0	0	0
1761	S13120148_15	15	1	0.1	0	0.1	0
1762	S13120148_15	15	0.875	0.25	0	0	0
1763	S13120148_15	15	1	0.142857143	0	0	0
1764	S13120148_15	15	1	0.076923077	0	0.076923077	0
1765	S13120148_15	15	1	0.142857143	0	0	0
1766	S13120148_15	15	1	0.6	0	0	0
1767	S13120148_15	15	0.9	0.1	0	0.1	0
1768	S13120148_15	15	0.9	0.1	0	0	0
1769	S13120148_15	15	1	0.111111111	0	0	0
1770	S13120148_15	15	0.909090909	0.090909091	0	0	0
1771	S13120148_15	15	0.888888889	0.333333333	0	0	0
1772	S13120148_15	15	1	0.142857143	0	0	0
1773	S13120148_15	15	1	0.125	0	0	0
1774	S13120148_15	15	1	0.125	0	0	0
1775	S13120148_15	15	0.875	0.125	0	0	0
1776	S13120148_15	15	1	0.2	0	0	0
1777	S13120148_15	15	1	0.111111111	0	0	0
1778	S13120148_15	15	1	0.125	0	0	0
1779	S13120148_15	15	0.875	0.125	0	0	0
1780	S13120148_15	15	1	0.142857143	0.142857143	0	0
1781	S13120148_15	15	1	0.090909091	0	0.090909091	0
1782	S13120148_15	15	0.777777778	0.111111111	0	0	0
1783	S13120148_15	15	1	0.125	0	0	0
1784	S13120148_15	15	1	0.333333333	0	0.333333333	0
1785	S13120148_15	15	1	0.375	0	0.125	0
1786	S13120148_15	15	1	0.125	0	0	0
1787	S13120148_15	15	0.777777778	0.222222222	0	0	0
1788	S13120148_15	15	1	0.222222222	0	0.111111111	0
1789	S13120148_15	15	0.818181818	0.090909091	0	0	0
1790	S13120148_15	15	1	0.125	0	0.125	0
1791	S13120148_15	15	0.714285714	0.428571429	0	0	0
1792	S13120148_15	15	1	0.1	0	0.1	0
1793	S13120148_15	15	0.8	0.4	0	0.2	0
1794	S13120148_15	15	1	0.1	0	0.1	0
1795	S13120148_15	15	1	0.2	0	0.2	0
1796	S13120148_15	15	1	0.5	0	0.25	0
1797	S13120148_15	15	1	0.2	0	0.2	0
1798	S13120148_15	15	1	0.111111111	0	0.111111111	0
1799	S13120148_15	15	1	0.125	0	0.125	0
1800	S13120148_15	15	1	0.4	0	0.4	0
1801	S13120148_15	15	0.833333333	0.166666667	0	0	0
1802	S13120148_15	15	0.9	0.1	0	0.1	0
1803	S13120148_15	15	1	0.333333333	0	0.222222222	0
1804	S13120148_15	15	1	0.2	0	0	0
1805	S13120148_15	15	1	0.333333333	0	0.333333333	0
1806	S13120148_15	15	1	0.125	0	0	0
1807	S13120148_15	15	1	0.125	0	0	0
1808	S13120148_15	15	1	0.25	0.125	0	0
1809	S13120148_15	15	1	0.142857143	0	0	0
1810	S13120148_15	15	0.6	0.2	0	0.2	0
1811	S13120148_15	15	0.75	0.25	0	0	0.25
1812	S13120148_15	15	0.857142857	0.142857143	0	0	0
1813	S13120148_15	15	1	0.428571429	0	0	0
1814	S13120148_15	15	1	0.125	0	0	0
1815	S13120148_15	15	0.8	0.2	0	0	0
1816	S13120148_15	15	0.75	0.5	0	0.25	0
1817	S13120148_15	15	0.833333333	0.166666667	0	0	0
1818	S13120148_15	15	1	0.125	0	0.125	0
1819	S13120148_15	15	1	0.1	0	0.1	0
1820	S13120148_15	15	1	0.1	0	0.1	0
1821	S13120148_15	15	1	0.4	0	0.2	0
1822	S13120148_15	15	1	0.142857143	0	0.142857143	0
1823	S13120148_15	15	1	0.111111111	0	0	0
1824	S13120148_15	15	1	0.125	0	0.125	0
1825	S13120148_15	15	1	0.285714286	0	0.285714286	0
1826	S13120148_15	15	1	0.125	0	0.125	0
1827	S13120148_15	15	1	0.285714286	0	0.142857143	0
1828	S13120148_15	15	0.857142857	0.142857143	0	0	0
1829	S13120148_15	15	1	0.6	0	0.4	0
1830	S13120148_15	15	0.714285714	0.142857143	0	0	0
1831	S13120148_15	15	0.8	0.4	0	0.4	0
1832	S13120148_15	15	1	0.166666667	0	0.166666667	0
1833	S13120148_15	15	0.8	0.1	0	0	0
1834	S13120148_15	15	1	0.285714286	0	0	0
1835	S13120148_15	15	1	0.5	0	0.25	0
1836	S13120148_15	15	1	0.1	0	0.1	0
1837	S13120148_15	15	1	0.166666667	0	0.083333333	0
1838	S13120148_15	15	1	0.111111111	0	0	0
1839	S13120148_15	15	1	0.4	0	0.2	0
1840	S13120148_15	15	1	0.375	0	0	0.125
1841	S13120148_15	15	0.888888889	0.222222222	0	0	0
1842	S13120148_15	15	0.777777778	0.333333333	0	0	0.111111111
1843	S13120148_15	15	1	0.333333333	0	0	0
1844	S13120148_15	15	1	0.166666667	0	0.166666667	0
1845	S13120148_15	15	1	0.111111111	0	0.111111111	0
1846	S13120148_15	15	1	0.1	0	0	0
1847	S13120148_15	15	1	0.1	0	0.1	0
1848	S13120148_15	15	1	0.090909091	0	0	0
1849	S13120148_15	15	1	0.6	0	0	0
1850	S13120148_15	15	1	0.111111111	0	0	0
1851	S13120148_15	15	1	0.083333333	0	0	0
1852	S13120148_15	15	1	0.125	0	0	0
1853	S13120148_15	15	1	0.1	0	0.1	0
1854	S13120148_15	15	1	0.083333333	0	0.083333333	0
1855	S13120148_15	15	1	0.181818182	0	0.090909091	0
1856	S13120148_15	15	1	0.125	0	0	0
1857	S13120148_15	15	1	0.090909091	0	0	0
1858	S13120148_15	15	0.545454545	0.090909091	0	0	0
1859	S13120148_15	15	1	0.1	0	0.1	0
1860	S13120148_15	15	1	0.142857143	0	0	0
1861	S13120148_15	15	0.666666667	0.083333333	0	0.083333333	0
1862	S13120148_15	15	1	0.571428571	0	0	0
1863	S13120148_15	15	0.555555556	0.111111111	0	0	0
1864	S13120148_15	15	1	0.111111111	0	0	0
1865	S13120148_15	15	1	0.125	0	0	0
1866	S13120148_15	15	0.545454545	0.090909091	0	0.090909091	0
1867	S13120148_15	15	1	0.142857143	0	0	0
1868	S13120148_15	15	1	0.166666667	0	0	0
1869	S13120148_15	15	1	0.166666667	0	0.166666667	0
1870	S13120148_15	15	0.916666667	0.083333333	0	0	0
1871	S13120148_15	15	1	0.333333333	0	0.166666667	0
1872	S13120148_15	15	1	0.166666667	0	0.166666667	0
1873	S13120148_15	15	0.555555556	0.111111111	0	0.111111111	0
1874	S13120148_15	15	1	0.111111111	0	0.111111111	0
1875	S13120148_15	15	1	0.125	0	0	0
1876	S13120148_15	15	1	0.125	0	0	0
1877	S13120148_15	15	1	0.3	0	0	0
1878	S13120148_15	15	1	0.1	0	0	0
1879	S13120148_15	15	1	0.125	0	0	0
1880	S13120148_15	15	1	0.5	0	0	0
1881	S13120148_15	15	1	0.125	0	0.125	0
1882	S13120148_15	15	1	0.4	0	0	0
1883	S13120148_15	15	0.5	0.214285714	0	0	0
1884	S13120148_15	15	1	1	0	0.333333333	0
1885	S13120148_15	15	1	0.1	0	0.1	0
1886	S13120148_15	15	1	1.25	0	0	0
1887	S13120148_15	15	1	0.6	0	0	0
1888	S13120148_15	15	1	0.125	0	0	0
1889	S13120148_15	15	0.285714286	0.142857143	0	0	0
1890	S13120148_15	15	1	0.181818182	0	0.090909091	0
1891	S13120148_15	15	0.8	0.1	0	0	0
1892	S13120148_15	15	1	0.5	0	0	0
1893	S13120148_15	15	1	0.1	0	0.1	0
1894	S13120148_15	15	1	0.125	0	0.125	0
1895	S13120148_15	15	1	0.125	0	0	0
1896	S13120148_15	15	1	0.125	0	0.125	0
1897	S13120148_15	15	1	0.125	0	0	0
1898	S13120148_15	15	1	1	0	0	0
1899	S13120148_15	15	1	0.125	0	0	0
1900	S13120148_15	15	1	0.083333333	0	0	0
1901	S13120148_15	15	0.75	0.25	0	0.25	0
1902	S13120148_15	15	1	0.125	0	0	0
1903	S13120148_15	15	1	0.090909091	0	0	0
1904	S13120148_15	15	1	0.2	0	0	0
1905	S13120148_15	15	1	0.1	0	0	0
1906	S13120148_15	15	1	0.5	0	0.166666667	0
1907	S13120148_15	15	1	0.076923077	0	0	0
1908	S13120148_15	15	1	0.142857143	0	0	0
1909	S13120148_15	15	1	0.25	0	0.25	0
1910	S13120148_15	15	1	0.2	0	0	0
1911	S13120148_15	15	1	0.142857143	0	0	0
1912	S13120148_15	15	1	0.428571429	0	0	0
1913	S13120148_15	15	0.714285714	0.142857143	0	0.142857143	0.142857143
1914	S13120148_15	15	1	0.333333333	0	0	0
1915	S13120148_15	15	1	0.6	0	0	0
1916	S13120148_15	15	1	0.25	0	0	0
1917	S13120148_15	15	1	0.4	0	0	0.2
1918	S13120148_15	15	1	0.333333333	0	0	0
1919	S13120148_15	15	0.714285714	0.428571429	0	0	0
1920	S13120148_15	15	1	0.4	0	0	0
1921	S13120148_15	15	1	0.714285714	0	0.142857143	0
1922	S13120148_15	15	1	0.111111111	0	0.111111111	0
1923	S13120148_15	15	0.75	0.5	0	0.25	0
1924	S13120148_15	15	1	0.166666667	0	0	0
1925	S13120148_15	15	1	0.333333333	0	0	0
1926	S13120148_15	15	1	0.285714286	0	0	0
1927	S13120148_15	15	1	0.4	0	0	0
1928	S13120148_15	15	1	0.125	0	0.125	0
1929	S13120148_15	15	1	0.25	0	0.125	0
1930	S13120148_15	15	1	0.5	0	0.166666667	0
1931	S13120148_15	15	0.75	0.25	0	0.25	0
1932	S13120148_15	15	1	1	0	0.333333333	0
1933	S13120148_15	15	0.75	0.25	0	0.25	0.25
1934	S13120148_15	15	1	1.75	0	0.5	0
1935	S13120148_15	15	1	0.285714286	0	0	0
1936	S13120148_15	15	1	0.4	0	0.2	0
1937	S13120148_15	15	1	0.125	0	0	0
1938	S13120148_15	15	0.8	0.2	0	0.2	0
1939	S13120148_15	15	1	0.125	0	0	0
1940	S13120148_15	15	1	0.090909091	0	0.090909091	0
1941	S13120148_15	15	1	0.125	0	0.125	0
1942	S13120148_15	15	1	0.181818182	0	0.090909091	0
1943	S13120148_15	15	1	0.090909091	0	0.090909091	0
1944	S13120148_15	15	1	0.4	0	0.2	0
1945	S13120148_15	15	0.875	0.125	0	0.125	0
1946	S13120148_15	15	1	1.2	0	0.4	0
1947	S13120148_15	15	1	0.3	0	0.1	0
1948	S13120148_15	15	1	0.444444444	0	0.222222222	0
1949	S13120148_15	15	1	0.111111111	0	0	0
1950	S13120148_15	15	1	0.090909091	0	0	0
1951	S13120148_15	15	1	0.2	0	0	0
1952	S13120148_15	15	1	0.333333333	0	0	0.166666667
1953	S13120148_15	15	1	0.333333333	0	0.111111111	0
1954	S13120148_15	15	1	0.333333333	0	0	0
1955	S13120148_15	15	0.8	0.4	0	0	0
1956	S13120148_15	15	1	0.375	0	0.125	0
1957	S13120148_15	15	1	2	0	0	0
1958	S13120148_15	15	1	0.25	0	0	0
1959	S13120148_15	15	1	0.375	0	0	0
1960	S13120148_15	15	1	0.076923077	0	0	0
1961	S13120148_15	15	0.5	0.375	0	0	0
1962	S13120148_15	15	1	0.285714286	0	0	0.142857143
1963	S13120148_15	15	1	0.111111111	0	0.111111111	0
1964	S13120148_15	15	1	0.5	0	0.166666667	0
1965	S13120148_15	15	1	0.4	0	0	0.2
1966	S13120148_15	15	0.666666667	0.333333333	0	0	0
1967	S13120148_15	15	1	0.166666667	0	0	0
1968	S13120148_15	15	0.8	0.2	0	0.2	0
1969	S13120148_15	15	1	0.5	0	0.166666667	0
1970	S13120148_15	15	1	0.333333333	0	0	0
1971	S13120148_15	15	1	0.6	0	0.2	0
1972	S13120148_15	15	1	0.111111111	0	0.111111111	0
1973	S13120148_15	15	0.571428571	0.285714286	0	0	0
1974	S13120148_15	15	1	0.222222222	0	0.111111111	0
1975	S13120148_15	15	1	0.6	0	0	0
1976	S13120148_15	15	1	0.125	0	0.125	0
1977	S13120148_15	15	1	0.111111111	0	0	0
1978	S13120148_15	15	1	0.125	0	0	0
1979	S13120148_15	15	1	0.333333333	0	0.111111111	0
1980	S13120148_15	15	1	0.6	0.2	0	0
1981	S13120148_15	15	0.888888889	0.111111111	0	0	0
1982	S13120148_15	15	1	0.2	0	0.2	0
1983	S13120148_15	15	1	0.142857143	0.142857143	0	0
1984	S13120148_15	15	1	0.125	0	0	0
1985	S13120148_15	15	1	0.5	0	0	0
1986	S13120148_15	15	0.833333333	0.333333333	0.166666667	0	0
1987	S13120148_15	15	1	0.5	0	0	0
1988	S13120148_15	15	1	0.571428571	0	0	0
1989	S13120148_15	15	1	0.166666667	0	0	0
1990	S13120148_15	15	1	0.4	0	0.4	0
1991	S13120148_15	15	1	0.166666667	0	0.166666667	0
1992	S13120148_15	15	0.666666667	0.111111111	0	0.111111111	0
1993	S13120148_15	15	1	0.125	0	0.125	0
1994	S13120148_15	15	1	0.2	0	0.2	0
1995	S13120148_15	15	1	0.142857143	0	0.142857143	0
1996	S13120148_15	15	1	1	0	0.666666667	0
1997	S13120148_15	15	1	0.25	0	0.25	0
1998	S13120148_15	15	0.857142857	0.142857143	0	0.142857143	0
1999	S13120148_15	15	1	0.4	0	0.4	0
2000	S13120148_15	15	1	0.333333333	0	0	0
[truncated: 9,617 more rows]
