# Supplementary material for: Understanding heterogeneous tumor microenvironment in metastatic melanoma
Source: PLoS One. 2019 Jun 5;14(6):e0216485. doi: 10.1371/journal.pone.0216485 (PMC6550385; doi:10.1371/journal.pone.0216485)
Supplement: S1 Dataset — (CSV) [file pone.0216485.s012.csv]

	SLIDE.ID	FOV.ID	Patient	X	Y	Epithelium.Stroma	HLA1	S100	CD3	CD20	CD4	CD8	FOXP3	CD3p.CD4p	CD3p.CD8p	CD3n.CD4p	CD4p.FOXP3p	CD8p.FOXP3p	tumor.cell	HLApos	HLAneg
2	S13120132	0	3	576	183	1	0	0	0	0	0	0	0	0	0	0	0	0	1	0	1
3	S13120132	0	3	436	490	1	1	0	0	0	0	0	0	0	0	0	0	0	1	1	0
4	S13120132	0	3	26	10	1	1	0	0	0	0	0	0	0	0	0	0	0	1	1	0
5	S13120132	0	3	253	635	1	1	0	0	0	0	0	0	0	0	0	0	0	1	1	0
6	S13120132	0	3	507	182	1	0	0	0	0	0	0	0	0	0	0	0	0	1	0	1
7	S13120132	0	3	514	327	1	0	1	0	0	0	0	0	0	0	0	0	0	1	0	1
8	S13120132	0	3	511	306	1	1	0	0	0	0	0	0	0	0	0	0	0	1	1	0
9	S13120132	0	3	409	310	1	0	0	0	0	0	0	0	0	0	0	0	0	1	0	1
10	S13120132	0	3	307	318	1	1	0	0	0	0	0	0	0	0	0	0	0	1	1	0
11	S13120132	0	3	282	596	1	1	0	0	0	0	0	1	0	0	0	0	0	1	1	0
12	S13120132	0	3	296	273	1	0	0	0	0	0	0	0	0	0	0	0	0	1	0	1
13	S13120132	0	3	399	435	1	1	1	0	0	0	0	0	0	0	0	0	0	1	1	0
14	S13120132	0	3	175	377	1	1	0	0	0	0	0	0	0	0	0	0	0	1	1	0
15	S13120132	0	3	344	544	1	1	0	0	0	0	0	0	0	0	0	0	0	1	1	0
16	S13120132	0	3	327	204	1	1	0	0	0	0	0	0	0	0	0	0	0	1	1	0
17	S13120132	0	3	282	483	1	0	0	0	0	0	0	0	0	0	0	0	0	1	0	1
18	S13120132	0	3	83	334	1	1	0	0	1	0	0	0	0	0	0	0	0	0	0	0
19	S13120132	0	3	91	501	1	0	1	0	0	0	0	0	0	0	0	0	0	1	0	1
20	S13120132	0	3	230	660	1	1	0	1	0	1	0	0	1	0	0	0	0	0	0	0
21	S13120132	0	3	606	21	1	1	0	0	0	0	0	0	0	0	0	0	0	1	1	0
22	S13120132	0	3	672	189	1	1	0	0	0	0	0	0	0	0	0	0	0	1	1	0
23	S13120132	0	3	58	284	1	1	1	0	1	0	0	0	0	0	0	0	0	0	0	0
24	S13120132	0	3	388	393	1	0	0	0	0	0	0	0	0	0	0	0	0	1	0	1
25	S13120132	0	3	10	524	1	0	0	0	0	0	0	0	0	0	0	0	0	1	0	1
26	S13120132	0	3	275	91	1	1	0	0	0	0	0	0	0	0	0	0	0	1	1	0
27	S13120132	0	3	457	303	1	0	0	0	0	0	0	0	0	0	0	0	0	1	0	1
28	S13120132	0	3	364	339	1	1	1	0	0	0	0	0	0	0	0	0	0	1	1	0
29	S13120132	0	3	5	447	1	0	1	0	0	0	0	0	0	0	0	0	0	1	0	1
30	S13120132	0	3	637	209	1	0	0	0	0	0	0	0	0	0	0	0	0	1	0	1
31	S13120132	0	3	274	268	1	1	0	0	1	0	0	0	0	0	0	0	0	0	0	0
32	S13120132	0	3	623	156	1	0	0	0	0	0	0	0	0	0	0	0	0	1	0	1
33	S13120132	0	3	306	278	1	1	0	0	0	0	0	0	0	0	0	0	0	1	1	0
34	S13120132	0	3	189	319	1	0	0	0	0	0	0	0	0	0	0	0	0	1	0	1
35	S13120132	0	3	24	333	1	1	0	0	0	0	0	0	0	0	0	0	0	1	1	0
36	S13120132	0	3	91	569	1	0	0	0	0	0	0	0	0	0	0	0	0	1	0	1
37	S13120132	0	3	474	53	1	1	1	0	0	0	0	0	0	0	0	0	0	1	1	0
38	S13120132	0	3	450	316	1	1	0	0	0	0	0	0	0	0	0	0	0	1	1	0
39	S13120132	0	3	259	428	1	1	1	0	0	0	0	0	0	0	0	0	0	1	1	0
40	S13120132	0	3	130	562	1	1	1	0	0	0	0	0	0	0	0	0	0	1	1	0
41	S13120132	0	3	222	574	1	0	1	0	0	0	0	0	0	0	0	0	0	1	0	1
42	S13120132	0	3	690	40	1	1	0	0	0	0	0	0	0	0	0	0	0	1	1	0
43	S13120132	0	3	322	537	1	1	0	0	0	0	0	0	0	0	0	0	0	1	1	0
44	S13120132	0	3	603	51	1	1	0	0	0	0	0	0	0	0	0	0	0	1	1	0
45	S13120132	0	3	545	164	1	0	0	0	0	0	0	0	0	0	0	0	0	1	0	1
46	S13120132	0	3	408	384	1	1	0	0	0	0	0	0	0	0	0	0	0	1	1	0
47	S13120132	0	3	301	425	1	1	0	0	0	0	0	0	0	0	0	0	0	1	1	0
48	S13120132	0	3	84	627	1	1	0	0	0	0	0	0	0	0	0	0	0	1	1	0
49	S13120132	0	3	605	158	1	0	0	0	0	0	0	0	0	0	0	0	0	1	0	1
50	S13120132	0	3	445	385	1	1	0	0	0	0	0	0	0	0	0	0	0	1	1	0
51	S13120132	0	3	661	115	1	1	0	0	1	1	0	0	0	0	1	0	0	0	0	0
52	S13120132	0	3	603	212	1	1	0	0	0	0	0	0	0	0	0	0	0	1	1	0
53	S13120132	0	3	481	215	1	0	0	0	0	0	0	0	0	0	0	0	0	1	0	1
54	S13120132	0	3	353	244	1	1	1	0	0	0	0	0	0	0	0	0	0	1	1	0
55	S13120132	0	3	215	272	1	1	0	0	0	0	0	0	0	0	0	0	0	1	1	0
56	S13120132	0	3	25	411	1	0	1	0	0	0	0	0	0	0	0	0	0	1	0	1
57	S13120132	0	3	388	508	1	0	0	0	0	0	0	0	0	0	0	0	0	1	0	1
58	S13120132	0	3	446	289	1	0	1	0	0	0	0	0	0	0	0	0	0	1	0	1
59	S13120132	0	3	521	141	1	0	1	0	0	0	0	0	0	0	0	0	0	1	0	1
60	S13120132	0	3	500	215	1	0	1	0	0	0	0	0	0	0	0	0	0	1	0	1
61	S13120132	0	3	252	480	1	1	0	0	0	0	0	0	0	0	0	0	0	1	1	0
62	S13120132	0	3	342	315	1	1	1	1	0	1	0	1	1	0	0	1	0	0	0	0
63	S13120132	0	3	134	400	1	1	0	0	0	0	0	0	0	0	0	0	0	1	1	0
64	S13120132	0	3	364	396	1	0	1	0	0	0	0	0	0	0	0	0	0	1	0	1
65	S13120132	0	3	27	420	1	0	1	0	0	0	0	0	0	0	0	0	0	1	0	1
66	S13120132	0	3	396	115	1	1	1	0	0	0	0	0	0	0	0	0	0	1	1	0
67	S13120132	0	3	263	141	1	1	0	0	0	0	0	0	0	0	0	0	0	1	1	0
68	S13120132	0	3	186	524	1	0	1	0	0	0	0	0	0	0	0	0	0	1	0	1
69	S13120132	0	3	326	305	1	1	0	1	0	1	0	0	1	0	0	0	0	0	0	0
70	S13120132	0	3	226	550	1	1	0	0	0	0	0	0	0	0	0	0	0	1	1	0
71	S13120132	0	3	687	63	1	1	1	0	0	0	0	0	0	0	0	0	0	1	1	0
72	S13120132	0	3	350	227	1	0	0	0	0	0	0	0	0	0	0	0	0	1	0	1
73	S13120132	0	3	181	583	1	0	1	0	0	0	0	0	0	0	0	0	0	1	0	1
74	S13120132	0	3	266	103	1	1	0	0	1	0	0	0	0	0	0	0	0	0	0	0
75	S13120132	0	3	6	30	1	0	0	0	0	0	0	0	0	0	0	0	0	1	0	1
76	S13120132	0	3	441	146	1	0	0	0	0	0	0	0	0	0	0	0	0	1	0	1
77	S13120132	0	3	357	224	1	1	0	0	0	0	0	0	0	0	0	0	0	1	1	0
78	S13120132	0	3	41	624	1	1	0	0	0	0	0	0	0	0	0	0	0	1	1	0
79	S13120132	0	3	310	108	1	1	1	0	0	0	0	1	0	0	0	0	0	1	1	0
80	S13120132	0	3	319	110	1	1	0	0	0	0	0	0	0	0	0	0	0	1	1	0
81	S13120132	0	3	353	102	1	1	0	0	1	0	0	0	0	0	0	0	0	0	0	0
82	S13120132	0	3	462	461	1	1	0	0	0	0	0	0	0	0	0	0	0	1	1	0
83	S13120132	0	3	171	574	1	1	0	0	0	0	0	0	0	0	0	0	0	1	1	0
84	S13120132	0	3	353	292	1	1	1	0	0	0	0	0	0	0	0	0	0	1	1	0
85	S13120132	0	3	34	584	1	0	1	0	0	0	0	0	0	0	0	0	0	1	0	1
86	S13120132	0	3	205	572	1	0	0	0	0	0	0	0	0	0	0	0	0	1	0	1
87	S13120132	0	3	194	228	1	1	0	0	0	0	0	0	0	0	0	0	0	1	1	0
88	S13120132	0	3	294	362	1	1	0	0	0	0	0	0	0	0	0	0	0	1	1	0
89	S13120132	0	3	747	83	1	0	0	0	0	1	0	0	0	0	1	0	0	0	0	0
90	S13120132	0	3	341	66	1	1	0	0	0	0	0	0	0	0	0	0	0	1	1	0
91	S13120132	0	3	649	98	1	1	0	0	0	1	0	0	0	0	1	0	0	0	0	0
92	S13120132	0	3	257	193	1	1	0	0	0	0	0	0	0	0	0	0	0	1	1	0
93	S13120132	0	3	350	354	1	0	1	0	0	0	0	0	0	0	0	0	0	1	0	1
94	S13120132	0	3	100	427	1	1	0	0	0	0	0	0	0	0	0	0	0	1	1	0
95	S13120132	0	3	469	260	1	0	0	0	0	0	0	0	0	0	0	0	0	1	0	1
96	S13120132	0	3	61	469	1	0	1	0	0	0	0	0	0	0	0	0	0	1	0	1
97	S13120132	0	3	598	34	1	1	0	0	0	0	0	0	0	0	0	0	0	1	1	0
98	S13120132	0	3	397	139	1	1	0	0	0	0	0	0	0	0	0	0	0	1	1	0
99	S13120132	0	3	576	245	1	0	0	0	0	0	0	0	0	0	0	0	0	1	0	1
100	S13120132	0	3	41	356	1	1	0	0	0	0	0	0	0	0	0	0	0	1	1	0
101	S13120132	0	3	293	316	1	1	0	0	0	0	0	0	0	0	0	0	0	1	1	0
102	S13120132	0	3	438	289	1	0	0	0	0	0	0	0	0	0	0	0	0	1	0	1
103	S13120132	0	3	511	209	1	0	0	0	0	0	0	0	0	0	0	0	0	1	0	1
104	S13120132	0	3	61	185	1	1	0	0	0	0	0	0	0	0	0	0	0	1	1	0
105	S13120132	0	3	202	221	1	1	0	0	0	0	0	0	0	0	0	0	0	1	1	0
106	S13120132	0	3	704	69	1	1	1	0	0	0	0	0	0	0	0	0	0	1	1	0
107	S13120132	0	3	93	77	1	1	0	0	0	0	0	0	0	0	0	0	0	1	1	0
108	S13120132	0	3	605	94	1	1	0	1	0	1	0	1	1	0	0	1	0	0	0	0
109	S13120132	0	3	202	561	1	0	0	0	0	0	0	0	0	0	0	0	0	1	0	1
110	S13120132	0	3	537	352	1	1	0	0	0	0	0	0	0	0	0	0	0	1	1	0
111	S13120132	0	3	282	390	1	1	0	0	0	0	0	0	0	0	0	0	0	1	1	0
112	S13120132	0	3	152	638	1	0	0	0	0	0	0	0	0	0	0	0	0	1	0	1
113	S13120132	0	3	99	517	1	0	1	0	0	0	0	0	0	0	0	0	0	1	0	1
114	S13120132	0	3	453	39	1	1	1	0	0	0	0	0	0	0	0	0	0	1	1	0
115	S13120132	0	3	125	306	1	1	0	0	0	0	0	0	0	0	0	0	0	1	1	0
116	S13120132	0	3	545	357	1	1	0	0	0	0	0	0	0	0	0	0	0	1	1	0
117	S13120132	0	3	80	408	1	0	0	0	0	0	0	0	0	0	0	0	0	1	0	1
118	S13120132	0	3	640	95	1	1	0	0	0	0	0	0	0	0	0	0	0	1	1	0
119	S13120132	0	3	342	228	1	1	0	0	0	0	0	0	0	0	0	0	0	1	1	0
120	S13120132	0	3	259	469	1	1	0	0	0	0	0	0	0	0	0	0	0	1	1	0
121	S13120132	0	3	218	285	1	1	0	0	1	0	0	0	0	0	0	0	0	0	0	0
122	S13120132	0	3	123	421	1	1	0	0	0	0	0	0	0	0	0	0	0	1	1	0
123	S13120132	0	3	351	537	1	0	0	0	0	0	0	0	0	0	0	0	0	1	0	1
124	S13120132	0	3	652	41	1	0	1	0	0	0	0	0	0	0	0	0	0	1	0	1
125	S13120132	0	3	350	132	1	1	0	0	0	0	0	0	0	0	0	0	0	1	1	0
126	S13120132	0	3	38	50	1	1	0	0	1	0	0	0	0	0	0	0	0	0	0	0
127	S13120132	0	3	365	72	1	1	1	0	0	0	0	0	0	0	0	0	0	1	1	0
128	S13120132	0	3	634	223	1	0	0	0	0	0	0	0	0	0	0	0	0	1	0	1
129	S13120132	0	3	373	431	1	1	1	0	0	0	0	0	0	0	0	0	0	1	1	0
130	S13120132	0	3	356	322	1	0	1	0	0	0	0	0	0	0	0	0	0	1	0	1
131	S13120132	0	3	342	532	1	1	1	0	0	0	0	0	0	0	0	0	0	1	1	0
132	S13120132	0	3	360	300	1	1	1	0	0	0	0	0	0	0	0	0	0	1	1	0
133	S13120132	0	3	459	391	1	1	1	0	0	0	0	0	0	0	0	0	0	1	1	0
134	S13120132	0	3	403	161	1	1	1	0	0	0	0	0	0	0	0	0	0	1	1	0
135	S13120132	0	3	120	456	1	0	0	0	0	0	0	0	0	0	0	0	0	1	0	1
136	S13120132	0	3	27	268	1	1	1	0	0	0	0	0	0	0	0	0	0	1	1	0
137	S13120132	0	3	521	376	1	1	0	0	0	0	0	0	0	0	0	0	0	1	1	0
138	S13120132	0	3	343	326	1	1	1	0	0	0	0	0	0	0	0	0	0	1	1	0
139	S13120132	0	3	385	64	1	0	1	0	0	0	0	0	0	0	0	0	0	1	0	1
140	S13120132	0	3	200	498	1	1	0	0	0	0	0	0	0	0	0	0	0	1	1	0
141	S13120132	0	3	262	359	1	1	1	0	0	0	0	0	0	0	0	0	0	1	1	0
142	S13120132	0	3	52	437	1	0	1	0	0	0	0	0	0	0	0	0	0	1	0	1
143	S13120132	0	3	164	469	1	0	0	0	0	0	0	0	0	0	0	0	0	1	0	1
144	S13120132	0	3	278	505	1	1	0	0	0	1	0	0	0	0	1	0	0	0	0	0
145	S13120132	0	3	107	508	1	0	1	0	0	0	0	0	0	0	0	0	0	1	0	1
146	S13120132	0	3	595	80	1	1	1	0	0	0	0	0	0	0	0	0	0	1	1	0
147	S13120132	0	3	208	413	1	1	0	0	0	0	0	0	0	0	0	0	0	1	1	0
148	S13120132	0	3	38	612	1	1	0	0	0	0	0	0	0	0	0	0	0	1	1	0
149	S13120132	0	3	93	459	1	0	1	0	0	0	0	0	0	0	0	0	0	1	0	1
150	S13120132	0	3	315	225	1	1	0	0	0	0	0	0	0	0	0	0	0	1	1	0
151	S13120132	0	3	396	424	1	1	1	0	0	0	0	0	0	0	0	0	0	1	1	0
152	S13120132	0	3	416	444	1	1	0	0	0	1	0	0	0	0	1	0	0	0	0	0
153	S13120132	0	3	526	45	1	1	1	1	0	1	0	0	1	0	0	0	0	0	0	0
154	S13120132	0	3	540	107	1	0	0	0	0	0	0	0	0	0	0	0	0	1	0	1
155	S13120132	0	3	302	180	1	1	0	0	0	0	0	0	0	0	0	0	0	1	1	0
156	S13120132	0	3	608	145	1	0	0	0	0	0	0	0	0	0	0	0	0	1	0	1
157	S13120132	0	3	410	250	1	1	1	0	0	0	0	0	0	0	0	0	0	1	1	0
158	S13120132	0	3	282	118	1	1	1	0	0	0	0	0	0	0	0	0	0	1	1	0
159	S13120132	0	3	515	418	1	1	0	0	0	0	0	0	0	0	0	0	0	1	1	0
160	S13120132	0	3	498	306	1	1	1	0	0	0	0	0	0	0	0	0	0	1	1	0
161	S13120132	0	3	121	552	1	0	0	0	0	0	0	0	0	0	0	0	0	1	0	1
162	S13120132	0	3	460	324	1	1	0	0	0	0	0	0	0	0	0	0	0	1	1	0
163	S13120132	0	3	196	612	1	0	0	0	0	0	0	0	0	0	0	0	0	1	0	1
164	S13120132	0	3	558	398	1	1	0	0	0	0	0	0	0	0	0	0	0	1	1	0
165	S13120132	0	3	231	474	1	0	0	0	0	0	0	0	0	0	0	0	0	1	0	1
166	S13120132	0	3	336	44	1	1	1	0	0	0	0	0	0	0	0	0	0	1	1	0
167	S13120132	0	3	624	187	1	0	0	0	0	0	0	0	0	0	0	0	0	1	0	1
168	S13120132	0	3	279	365	1	1	0	0	0	0	0	0	0	0	0	0	0	1	1	0
169	S13120132	0	3	82	550	1	0	1	0	0	0	0	0	0	0	0	0	0	1	0	1
170	S13120132	0	3	414	376	1	1	0	0	0	0	0	0	0	0	0	0	0	1	1	0
171	S13120132	0	3	655	176	1	0	0	0	0	0	0	0	0	0	0	0	0	1	0	1
172	S13120132	0	3	107	379	1	1	0	0	0	0	0	0	0	0	0	0	0	1	1	0
173	S13120132	0	3	96	416	1	0	0	0	0	0	0	0	0	0	0	0	0	1	0	1
174	S13120132	0	3	505	34	1	1	0	0	0	0	0	0	0	0	0	0	0	1	1	0
175	S13120132	0	3	388	139	1	1	0	0	0	0	0	0	0	0	0	0	0	1	1	0
176	S13120132	0	3	24	165	1	1	1	0	0	0	0	0	0	0	0	0	0	1	1	0
177	S13120132	0	3	533	201	1	0	0	0	0	0	0	0	0	0	0	0	0	1	0	1
178	S13120132	0	3	197	415	1	1	0	0	0	0	0	0	0	0	0	0	0	1	1	0
179	S13120132	0	3	352	439	1	1	0	0	0	0	0	0	0	0	0	0	0	1	1	0
180	S13120132	0	3	466	284	1	1	0	0	0	0	0	0	0	0	0	0	0	1	1	0
181	S13120132	0	3	421	329	1	0	1	0	0	0	0	0	0	0	0	0	0	1	0	1
182	S13120132	0	3	534	375	1	1	0	0	0	0	0	0	0	0	0	0	0	1	1	0
183	S13120132	0	3	195	453	1	1	0	0	0	0	0	0	0	0	0	0	0	1	1	0
184	S13120132	0	3	47	269	1	1	1	0	0	0	0	0	0	0	0	0	0	1	1	0
185	S13120132	0	3	269	568	1	1	1	0	0	0	0	0	0	0	0	0	0	1	1	0
186	S13120132	0	3	437	85	1	1	1	0	0	0	0	0	0	0	0	0	0	1	1	0
187	S13120132	0	3	430	354	1	1	0	0	0	0	0	0	0	0	0	0	0	1	1	0
188	S13120132	0	3	229	13	1	1	1	0	0	0	0	0	0	0	0	0	0	1	1	0
189	S13120132	0	3	632	64	1	1	0	0	0	0	0	0	0	0	0	0	0	1	1	0
190	S13120132	0	3	294	415	1	1	0	1	0	0	0	0	0	0	0	0	0	0	0	0
191	S13120132	0	3	365	427	1	0	0	0	0	0	0	0	0	0	0	0	0	1	0	1
192	S13120132	0	3	391	459	1	0	0	0	0	0	0	0	0	0	0	0	0	1	0	1
193	S13120132	0	3	702	216	1	1	0	0	0	0	0	0	0	0	0	0	0	1	1	0
194	S13120132	0	3	557	145	1	1	0	0	0	0	0	0	0	0	0	0	0	1	1	0
195	S13120132	0	3	342	347	1	0	0	0	0	0	0	0	0	0	0	0	0	1	0	1
196	S13120132	0	3	349	44	1	1	1	0	0	0	0	0	0	0	0	0	0	1	1	0
197	S13120132	0	3	586	166	1	0	0	0	0	0	0	0	0	0	0	0	0	1	0	1
198	S13120132	0	3	581	374	1	1	0	0	0	0	0	0	0	0	0	0	0	1	1	0
199	S13120132	0	3	640	35	1	0	1	0	0	0	0	0	0	0	0	0	0	1	0	1
200	S13120132	0	3	629	208	1	0	0	0	0	0	0	0	0	0	0	0	0	1	0	1
201	S13120132	0	3	197	214	1	1	0	0	0	0	0	0	0	0	0	0	0	1	1	0
202	S13120132	0	3	467	239	1	0	0	0	0	0	0	0	0	0	0	0	0	1	0	1
203	S13120132	0	3	561	278	1	0	1	0	0	0	0	0	0	0	0	0	0	1	0	1
204	S13120132	0	3	91	536	1	0	1	0	0	0	0	0	0	0	0	0	0	1	0	1
205	S13120132	0	3	14	629	1	1	1	0	0	0	0	0	0	0	0	0	0	1	1	0
206	S13120132	0	3	580	286	1	0	0	0	0	0	0	0	0	0	0	0	0	1	0	1
207	S13120132	0	3	376	200	1	1	0	1	0	0	1	0	0	1	0	0	0	0	0	0
208	S13120132	0	3	445	439	1	0	1	0	0	0	0	0	0	0	0	0	0	1	0	1
209	S13120132	0	3	176	448	1	1	0	0	0	0	0	0	0	0	0	0	0	1	1	0
210	S13120132	0	3	447	300	1	1	1	0	0	0	0	0	0	0	0	0	0	1	1	0
211	S13120132	0	3	650	157	1	1	0	0	0	0	0	0	0	0	0	0	0	1	1	0
212	S13120132	0	3	198	474	1	0	1	0	0	0	0	0	0	0	0	0	0	1	0	1
213	S13120132	0	3	389	409	1	0	0	0	0	0	0	0	0	0	0	0	0	1	0	1
214	S13120132	0	3	290	647	1	1	0	1	0	1	0	0	1	0	0	0	0	0	0	0
215	S13120132	0	3	671	88	1	1	0	0	0	1	0	0	0	0	1	0	0	0	0	0
216	S13120132	0	3	248	388	1	1	1	0	0	0	0	0	0	0	0	0	0	1	1	0
217	S13120132	0	3	313	187	1	1	1	0	0	0	0	0	0	0	0	0	0	1	1	0
218	S13120132	0	3	385	196	1	1	0	1	0	1	0	0	1	0	0	0	0	0	0	0
219	S13120132	0	3	647	280	1	1	0	0	0	0	0	0	0	0	0	0	0	1	1	0
220	S13120132	0	3	421	388	1	1	0	0	0	0	0	0	0	0	0	0	0	1	1	0
221	S13120132	0	3	703	131	1	1	0	0	0	0	0	0	0	0	0	0	0	1	1	0
222	S13120132	0	3	600	261	1	0	0	0	0	0	0	0	0	0	0	0	0	1	0	1
223	S13120132	0	3	407	630	1	0	0	1	0	1	0	0	1	0	0	0	0	0	0	0
224	S13120132	0	3	511	171	1	0	0	0	0	0	0	0	0	0	0	0	0	1	0	1
225	S13120132	0	3	9	380	1	0	1	0	0	0	0	0	0	0	0	0	0	1	0	1
226	S13120132	0	3	486	463	1	1	0	0	0	0	0	0	0	0	0	0	0	1	1	0
227	S13120132	0	3	725	135	1	0	0	0	0	0	0	0	0	0	0	0	0	1	0	1
228	S13120132	0	3	43	522	1	0	1	0	0	0	0	0	0	0	0	0	0	1	0	1
229	S13120132	0	3	195	534	1	0	1	0	0	0	0	0	0	0	0	0	0	1	0	1
230	S13120132	0	3	344	197	1	1	1	0	0	0	0	0	0	0	0	0	0	1	1	0
231	S13120132	0	3	556	263	1	0	0	0	0	0	0	0	0	0	0	0	0	1	0	1
232	S13120132	0	3	9	644	1	1	0	0	0	0	0	0	0	0	0	0	0	1	1	0
233	S13120132	0	3	607	36	1	1	0	0	0	0	0	0	0	0	0	0	0	1	1	0
234	S13120132	0	3	16	53	1	0	0	0	0	0	0	0	0	0	0	0	0	1	0	1
235	S13120132	0	3	563	90	1	1	0	0	0	0	0	0	0	0	0	0	0	1	1	0
236	S13120132	0	3	272	602	1	1	0	0	0	0	0	0	0	0	0	0	0	1	1	0
237	S13120132	0	3	606	79	1	1	1	0	0	0	0	0	0	0	0	0	0	1	1	0
238	S13120132	0	3	159	139	1	1	0	0	1	0	0	0	0	0	0	0	0	0	0	0
239	S13120132	0	3	566	159	1	0	0	0	0	1	0	0	0	0	1	0	0	0	0	0
240	S13120132	0	3	326	195	1	1	0	0	0	0	0	0	0	0	0	0	0	1	1	0
241	S13120132	0	3	158	424	1	1	0	0	0	0	0	0	0	0	0	0	0	1	1	0
242	S13120132	0	3	68	67	1	0	0	0	0	0	0	0	0	0	0	0	0	1	0	1
243	S13120132	0	3	36	265	1	1	1	0	0	0	0	0	0	0	0	0	0	1	1	0
244	S13120132	0	3	259	574	1	1	1	0	0	0	0	0	0	0	0	0	0	1	1	0
245	S13120132	0	3	283	323	1	1	1	0	0	0	0	0	0	0	0	0	0	1	1	0
246	S13120132	0	3	531	325	1	0	0	0	0	0	0	0	0	0	0	0	0	1	0	1
247	S13120132	0	3	508	219	1	0	0	0	0	0	0	0	0	0	0	0	0	1	0	1
248	S13120132	0	3	663	132	1	1	0	0	0	0	0	0	0	0	0	0	0	1	1	0
249	S13120132	0	3	242	292	1	1	0	0	0	0	0	0	0	0	0	0	0	1	1	0
250	S13120132	0	3	386	117	1	0	1	0	0	0	0	0	0	0	0	0	0	1	0	1
251	S13120132	0	3	563	265	1	0	0	0	0	0	0	0	0	0	0	0	0	1	0	1
252	S13120132	0	3	13	320	1	1	1	0	0	0	0	0	0	0	0	0	0	1	1	0
253	S13120132	0	3	300	440	1	1	0	0	0	0	0	0	0	0	0	0	0	1	1	0
254	S13120132	0	3	633	6	1	0	0	0	0	0	0	0	0	0	0	0	0	1	0	1
255	S13120132	0	3	174	557	1	0	1	0	0	0	0	0	0	0	0	0	0	1	0	1
256	S13120132	0	3	591	89	1	1	1	0	0	0	0	0	0	0	0	0	0	1	1	0
257	S13120132	0	3	704	24	1	1	0	0	0	0	0	0	0	0	0	0	0	1	1	0
258	S13120132	0	3	450	410	1	1	0	0	0	0	0	0	0	0	0	0	0	1	1	0
259	S13120132	0	3	453	191	1	1	0	0	0	0	0	0	0	0	0	0	0	1	1	0
260	S13120132	0	3	51	627	1	1	1	0	0	0	0	0	0	0	0	0	0	1	1	0
261	S13120132	0	3	512	270	1	0	0	0	0	0	0	0	0	0	0	0	0	1	0	1
262	S13120132	0	3	626	44	1	0	1	0	0	0	0	0	0	0	0	0	0	1	0	1
263	S13120132	0	3	292	295	1	1	0	0	0	0	0	0	0	0	0	0	0	1	1	0
264	S13120132	0	3	391	310	1	0	1	0	0	0	0	0	0	0	0	0	0	1	0	1
265	S13120132	0	3	17	440	1	0	1	0	0	0	0	0	0	0	0	0	0	1	0	1
266	S13120132	0	3	95	182	1	1	0	0	0	0	0	0	0	0	0	0	0	1	1	0
267	S13120132	0	3	629	23	1	0	1	0	0	0	0	0	0	0	0	0	0	1	0	1
268	S13120132	0	3	286	377	1	1	0	1	0	1	0	1	1	0	0	1	0	0	0	0
269	S13120132	0	3	175	592	1	1	1	0	0	0	0	0	0	0	0	0	0	1	1	0
270	S13120132	0	3	263	158	1	1	1	0	1	0	0	0	0	0	0	0	0	0	0	0
271	S13120132	0	3	213	207	1	1	1	0	0	0	0	0	0	0	0	0	0	1	1	0
272	S13120132	0	3	7	262	1	1	0	0	0	0	0	0	0	0	0	0	0	1	1	0
273	S13120132	0	3	644	44	1	0	0	0	0	0	0	0	0	0	0	0	0	1	0	1
274	S13120132	0	3	394	83	1	1	0	0	0	0	0	0	0	0	0	0	0	1	1	0
275	S13120132	0	3	497	206	1	0	0	0	0	0	0	0	0	0	0	0	0	1	0	1
276	S13120132	0	3	399	149	1	1	0	0	0	0	0	0	0	0	0	0	0	1	1	0
277	S13120132	0	3	285	261	1	1	0	0	0	0	0	0	0	0	0	0	0	1	1	0
278	S13120132	0	3	499	391	1	1	0	0	0	0	0	0	0	0	0	0	0	1	1	0
279	S13120132	0	3	34	396	1	0	1	0	0	0	0	0	0	0	0	0	0	1	0	1
280	S13120132	0	3	719	172	1	1	0	0	0	0	0	0	0	0	0	0	0	1	1	0
281	S13120132	0	3	357	508	1	0	1	0	0	0	0	0	0	0	0	0	0	1	0	1
282	S13120132	0	3	136	624	1	0	1	0	0	0	0	0	0	0	0	0	0	1	0	1
283	S13120132	0	3	379	167	1	1	0	0	0	0	0	0	0	0	0	0	0	1	1	0
284	S13120132	0	3	348	216	1	1	0	0	0	0	0	0	0	0	0	0	0	1	1	0
285	S13120132	0	3	481	444	1	1	0	0	0	0	0	0	0	0	0	0	0	1	1	0
286	S13120132	0	3	400	308	1	1	1	0	0	0	0	0	0	0	0	0	0	1	1	0
287	S13120132	0	3	354	519	1	0	0	0	0	0	0	0	0	0	0	0	0	1	0	1
288	S13120132	0	3	336	127	1	1	1	0	0	0	0	0	0	0	0	0	0	1	1	0
289	S13120132	0	3	113	89	1	1	1	0	0	0	0	0	0	0	0	0	0	1	1	0
290	S13120132	0	3	395	401	1	0	1	0	0	0	0	0	0	0	0	0	0	1	0	1
291	S13120132	0	3	528	356	1	0	0	0	0	0	0	0	0	0	0	0	0	1	0	1
292	S13120132	0	3	518	201	1	0	1	0	0	0	0	0	0	0	0	0	0	1	0	1
293	S13120132	0	3	495	246	1	1	1	0	0	0	0	0	0	0	0	0	0	1	1	0
294	S13120132	0	3	464	442	1	1	0	0	0	0	0	0	0	0	0	0	0	1	1	0
295	S13120132	0	3	297	448	1	1	0	0	0	0	0	0	0	0	0	0	0	1	1	0
296	S13120132	0	3	255	503	1	1	1	0	0	0	0	0	0	0	0	0	0	1	1	0
297	S13120132	0	3	15	389	1	0	1	0	0	0	0	0	0	0	0	0	0	1	0	1
298	S13120132	0	3	547	98	1	0	0	0	0	0	0	0	0	0	0	0	0	1	0	1
299	S13120132	0	3	458	148	1	1	0	0	0	0	0	0	0	0	0	0	0	1	1	0
300	S13120132	0	3	504	248	1	0	0	0	0	0	0	0	0	0	0	0	0	1	0	1
301	S13120132	0	3	127	383	1	0	0	0	0	0	0	0	0	0	0	0	0	1	0	1
302	S13120132	0	3	375	493	1	1	1	0	0	0	0	0	0	0	0	0	0	1	1	0
303	S13120132	0	3	427	447	1	1	0	0	0	0	0	0	0	0	0	0	0	1	1	0
304	S13120132	0	3	356	52	1	1	0	0	0	0	0	0	0	0	0	0	0	1	1	0
305	S13120132	0	3	467	63	1	0	0	0	0	0	0	0	0	0	0	0	0	1	0	1
306	S13120132	0	3	541	46	1	0	1	0	0	0	0	0	0	0	0	0	0	1	0	1
307	S13120132	0	3	260	418	1	1	1	0	0	0	0	0	0	0	0	0	0	1	1	0
308	S13120132	0	3	63	86	1	1	0	0	0	0	0	0	0	0	0	0	0	1	1	0
309	S13120132	0	3	456	292	1	0	1	0	0	0	0	0	0	0	0	0	0	1	0	1
310	S13120132	0	3	404	188	1	1	1	0	0	0	0	0	0	0	0	0	0	1	1	0
311	S13120132	0	3	339	337	1	1	0	0	0	0	0	0	0	0	0	0	0	1	1	0
312	S13120132	0	3	304	366	1	1	1	0	0	0	0	0	0	0	0	0	0	1	1	0
313	S13120132	0	3	314	471	1	1	1	0	0	0	0	0	0	0	0	0	0	1	1	0
314	S13120132	0	3	81	502	1	0	1	0	0	0	0	0	0	0	0	0	0	1	0	1
315	S13120132	0	3	83	198	1	1	1	0	0	0	0	0	0	0	0	0	0	1	1	0
316	S13120132	0	3	613	209	1	0	0	0	0	0	0	0	0	0	0	0	0	1	0	1
317	S13120132	0	3	655	106	1	1	0	0	0	1	0	0	0	0	1	0	0	0	0	0
318	S13120132	0	3	554	78	1	1	1	0	0	0	0	0	0	0	0	0	0	1	1	0
319	S13120132	0	3	502	102	1	1	1	0	0	0	0	0	0	0	0	0	0	1	1	0
320	S13120132	0	3	361	211	1	1	0	0	0	0	0	0	0	0	0	0	0	1	1	0
321	S13120132	0	3	613	233	1	0	0	0	0	0	0	0	0	0	0	0	0	1	0	1
322	S13120132	0	3	222	368	1	1	1	0	0	0	0	0	0	0	0	0	0	1	1	0
323	S13120132	0	3	338	517	1	1	0	0	0	0	0	0	0	0	0	0	0	1	1	0
324	S13120132	0	3	94	596	1	1	0	0	0	0	0	0	0	0	0	0	0	1	1	0
325	S13120132	0	3	285	657	1	0	0	1	0	0	1	0	0	1	0	0	0	0	0	0
326	S13120132	0	3	401	27	1	1	0	0	0	0	0	0	0	0	0	0	0	1	1	0
327	S13120132	0	3	292	68	1	1	1	0	0	0	0	0	0	0	0	0	0	1	1	0
328	S13120132	0	3	312	374	1	1	0	0	0	0	0	0	0	0	0	0	0	1	1	0
329	S13120132	0	3	457	380	1	1	1	0	0	0	0	0	0	0	0	0	0	1	1	0
330	S13120132	0	3	338	502	1	1	0	0	0	0	0	0	0	0	0	0	0	1	1	0
331	S13120132	0	3	41	508	1	0	1	0	0	0	0	0	0	0	0	0	0	1	0	1
332	S13120132	0	3	506	383	1	1	0	0	0	0	0	0	0	0	0	0	0	1	1	0
333	S13120132	0	3	481	90	1	1	1	0	0	0	0	0	0	0	0	0	0	1	1	0
334	S13120132	0	3	116	404	1	1	0	0	0	0	0	0	0	0	0	0	0	1	1	0
335	S13120132	0	3	608	112	1	1	1	0	0	0	0	0	0	0	0	0	0	1	1	0
336	S13120132	0	3	85	429	1	0	1	0	0	0	0	0	0	0	0	0	0	1	0	1
337	S13120132	0	3	83	480	1	0	1	0	0	0	0	0	0	0	0	0	0	1	0	1
338	S13120132	0	3	166	659	1	0	0	0	0	0	0	0	0	0	0	0	0	1	0	1
339	S13120132	0	3	494	331	1	1	0	0	0	0	0	0	0	0	0	0	0	1	1	0
340	S13120132	0	3	293	456	1	1	0	0	0	0	0	0	0	0	0	0	0	1	1	0
341	S13120132	0	3	326	526	1	0	0	0	0	0	0	0	0	0	0	0	0	1	0	1
342	S13120132	0	3	276	634	1	1	0	0	0	0	0	0	0	0	0	0	0	1	1	0
343	S13120132	0	3	135	464	1	0	0	0	0	0	0	0	0	0	0	0	0	1	0	1
344	S13120132	0	3	106	185	1	1	0	0	0	0	0	0	0	0	0	0	0	1	1	0
345	S13120132	0	3	80	374	1	0	1	0	0	0	0	0	0	0	0	0	0	1	0	1
346	S13120132	0	3	310	142	1	1	0	0	0	0	0	0	0	0	0	0	0	1	1	0
347	S13120132	0	3	365	260	1	0	0	0	0	0	0	0	0	0	0	0	0	1	0	1
348	S13120132	0	3	208	340	1	1	0	0	0	0	0	0	0	0	0	0	0	1	1	0
349	S13120132	0	3	319	346	1	1	1	0	0	0	0	0	0	0	0	0	0	1	1	0
350	S13120132	0	3	186	423	1	1	0	0	0	0	0	0	0	0	0	0	0	1	1	0
351	S13120132	0	3	249	185	1	1	0	0	0	0	0	0	0	0	0	0	0	1	1	0
352	S13120132	0	3	23	431	1	0	1	0	0	0	0	0	0	0	0	0	0	1	0	1
353	S13120132	0	3	63	544	1	0	0	0	0	0	0	0	0	0	0	0	0	1	0	1
354	S13120132	0	3	259	212	1	1	1	0	0	0	0	0	0	0	0	0	0	1	1	0
355	S13120132	0	3	502	237	1	1	1	0	0	0	0	0	0	0	0	0	0	1	1	0
356	S13120132	0	3	68	375	1	1	0	0	0	0	0	0	0	0	0	0	0	1	1	0
357	S13120132	0	3	517	393	1	1	0	0	0	0	0	0	0	0	0	0	0	1	1	0
358	S13120132	0	3	524	227	1	1	0	0	0	0	0	0	0	0	0	0	0	1	1	0
359	S13120132	0	3	314	498	1	1	0	0	0	0	0	0	0	0	0	0	0	1	1	0
360	S13120132	0	3	380	144	1	1	0	0	0	0	0	0	0	0	0	0	0	1	1	0
361	S13120132	0	3	271	530	1	1	0	0	0	0	0	0	0	0	0	0	0	1	1	0
362	S13120132	0	3	374	469	1	1	1	0	0	0	0	0	0	0	0	0	0	1	1	0
363	S13120132	0	3	41	373	1	1	1	0	0	0	0	0	0	0	0	0	0	1	1	0
364	S13120132	0	3	381	301	1	1	1	0	0	0	0	0	0	0	0	0	0	1	1	0
365	S13120132	0	3	394	329	1	0	0	0	0	0	0	0	0	0	0	0	0	1	0	1
366	S13120132	0	3	226	448	1	0	0	0	0	0	0	0	0	0	0	0	0	1	0	1
367	S13120132	0	3	96	575	1	0	0	0	0	0	0	0	0	0	0	0	0	1	0	1
368	S13120132	0	3	739	84	1	1	0	0	0	0	0	0	0	0	0	0	0	1	1	0
369	S13120132	0	3	652	250	1	0	0	0	0	0	0	0	0	0	0	0	0	1	0	1
370	S13120132	0	3	358	282	1	0	0	0	0	0	0	0	0	0	0	0	0	1	0	1
371	S13120132	0	3	104	353	1	0	0	0	0	0	0	0	0	0	0	0	0	1	0	1
372	S13120132	0	3	320	359	1	1	0	0	0	0	0	0	0	0	0	0	0	1	1	0
373	S13120132	0	3	176	502	1	0	0	0	0	0	0	0	0	0	0	0	0	1	0	1
374	S13120132	0	3	239	366	1	1	0	0	0	0	0	0	0	0	0	0	0	1	1	0
375	S13120132	0	3	467	79	1	1	0	0	0	0	0	0	0	0	0	0	0	1	1	0
376	S13120132	0	3	285	128	1	1	0	0	0	0	0	0	0	0	0	0	0	1	1	0
377	S13120132	0	3	218	395	1	1	0	0	0	0	0	0	0	0	0	0	0	1	1	0
378	S13120132	0	3	206	289	1	1	1	0	0	0	0	0	0	0	0	0	0	1	1	0
379	S13120132	0	3	466	300	1	0	1	0	0	0	0	0	0	0	0	0	0	1	0	1
380	S13120132	0	3	109	449	1	0	0	0	0	0	0	0	0	0	0	0	0	1	0	1
381	S13120132	0	3	108	162	1	1	1	0	0	0	0	0	0	0	0	0	0	1	1	0
382	S13120132	0	3	212	474	1	0	1	0	0	0	0	0	0	0	0	0	0	1	0	1
383	S13120132	0	3	462	133	1	0	0	0	0	0	0	0	0	0	0	0	0	1	0	1
384	S13120132	0	3	68	428	1	0	1	0	0	0	0	0	0	0	0	0	0	1	0	1
385	S13120132	0	3	266	448	1	1	0	0	0	0	0	0	0	0	0	0	0	1	1	0
386	S13120132	0	3	259	511	1	1	0	0	0	0	0	0	0	0	0	0	0	1	1	0
387	S13120132	0	3	624	85	1	1	0	0	1	0	0	0	0	0	0	0	0	0	0	0
388	S13120132	0	3	59	171	1	1	0	0	1	0	0	0	0	0	0	0	0	0	0	0
389	S13120132	0	3	473	293	1	0	0	0	0	0	0	0	0	0	0	0	0	1	0	1
390	S13120132	0	3	484	400	1	1	0	0	0	0	0	0	0	0	0	0	0	1	1	0
391	S13120132	0	3	183	371	1	1	0	0	0	0	0	0	0	0	0	0	0	1	1	0
392	S13120132	0	3	108	631	1	1	1	0	0	0	0	0	0	0	0	0	0	1	1	0
393	S13120132	0	3	532	189	1	0	0	0	0	0	0	0	0	0	0	0	0	1	0	1
394	S13120132	0	3	538	366	1	1	0	0	0	0	0	0	0	0	0	0	0	1	1	0
395	S13120132	0	3	179	396	1	1	1	0	0	0	0	0	0	0	0	0	0	1	1	0
396	S13120132	0	3	289	497	1	0	0	0	0	0	0	0	0	0	0	0	0	1	0	1
397	S13120132	0	3	70	582	1	0	0	0	0	0	0	0	0	0	0	0	0	1	0	1
398	S13120132	0	3	307	385	1	1	0	0	0	0	0	0	0	0	0	0	0	1	1	0
399	S13120132	0	3	168	585	1	1	0	0	0	0	0	0	0	0	0	0	0	1	1	0
400	S13120132	0	3	302	375	1	1	1	0	0	0	0	0	0	0	0	0	0	1	1	0
401	S13120132	0	3	228	24	1	1	1	0	0	0	0	0	0	0	0	0	0	1	1	0
402	S13120132	0	3	699	14	1	0	0	0	0	0	0	0	0	0	0	0	0	1	0	1
403	S13120132	0	3	239	624	1	1	0	0	0	0	0	0	0	0	0	0	0	1	1	0
404	S13120132	0	3	104	301	1	1	0	0	1	0	0	0	0	0	0	0	0	0	0	0
405	S13120132	0	3	344	379	1	0	1	0	0	0	0	0	0	0	0	0	0	1	0	1
406	S13120132	0	3	139	485	1	0	0	0	0	0	0	0	0	0	0	0	0	1	0	1
407	S13120132	0	3	560	119	1	1	0	0	0	0	0	0	0	0	0	0	0	1	1	0
408	S13120132	0	3	420	370	1	1	1	0	0	0	0	0	0	0	0	0	0	1	1	0
409	S13120132	0	3	125	474	1	1	1	0	0	0	0	0	0	0	0	0	0	1	1	0
410	S13120132	0	3	145	544	1	1	0	0	0	0	0	0	0	0	0	0	0	1	1	0
411	S13120132	0	3	340	282	1	1	0	0	0	0	0	0	0	0	0	0	0	1	1	0
412	S13120132	0	3	403	396	1	0	1	0	0	0	0	0	0	0	0	0	0	1	0	1
413	S13120132	0	3	125	639	1	0	0	0	0	0	0	0	0	0	0	0	0	1	0	1
414	S13120132	0	3	446	338	1	1	1	0	0	0	0	0	0	0	0	0	0	1	1	0
415	S13120132	0	3	196	245	1	1	1	0	0	0	0	0	0	0	0	0	0	1	1	0
416	S13120132	0	3	204	423	1	0	0	0	0	0	0	0	0	0	0	0	0	1	0	1
417	S13120132	0	3	258	536	1	1	1	0	0	0	0	0	0	0	0	0	0	1	1	0
418	S13120132	0	3	182	565	1	1	0	0	0	0	0	0	0	0	0	0	0	1	1	0
419	S13120132	0	3	538	92	1	1	0	0	0	0	0	0	0	0	0	0	0	1	1	0
420	S13120132	0	3	598	248	1	0	0	0	0	0	0	0	0	0	0	0	0	1	0	1
421	S13120132	0	3	140	409	1	1	0	0	0	0	0	0	0	0	0	0	0	1	1	0
422	S13120132	0	3	615	101	1	1	0	0	0	0	0	0	0	0	0	0	0	1	1	0
423	S13120132	0	3	24	175	1	1	0	0	0	0	0	0	0	0	0	0	0	1	1	0
424	S13120132	0	3	357	309	1	0	0	0	0	0	0	0	0	0	0	0	0	1	0	1
425	S13120132	0	3	519	85	1	0	0	0	0	0	0	0	0	0	0	0	0	1	0	1
426	S13120132	0	3	588	285	1	0	0	0	0	0	0	0	0	0	0	0	0	1	0	1
427	S13120132	0	3	70	551	1	0	1	0	0	0	0	0	0	0	0	0	0	1	0	1
428	S13120132	0	3	155	463	1	1	0	0	0	0	0	0	0	0	0	0	0	1	1	0
429	S13120132	0	3	137	578	1	1	0	0	0	0	0	0	0	0	0	0	0	1	1	0
430	S13120132	0	3	314	388	1	1	1	0	0	0	0	0	0	0	0	0	0	1	1	0
431	S13120132	0	3	498	373	1	0	0	0	0	0	0	0	0	0	0	0	0	1	0	1
432	S13120132	0	3	470	207	1	0	0	0	0	0	0	0	0	0	0	0	0	1	0	1
433	S13120132	0	3	423	302	1	1	0	0	0	0	0	0	0	0	0	0	0	1	1	0
434	S13120132	0	3	442	178	1	1	1	0	0	0	0	0	0	0	0	0	0	1	1	0
435	S13120132	0	3	198	269	1	1	0	0	0	0	0	0	0	0	0	0	0	1	1	0
436	S13120132	0	3	562	311	1	1	0	0	0	0	0	0	0	0	0	0	0	1	1	0
437	S13120132	0	3	447	393	1	1	1	0	0	0	0	0	0	0	0	0	0	1	1	0
438	S13120132	0	3	222	300	1	1	0	0	0	0	0	0	0	0	0	0	0	1	1	0
439	S13120132	0	3	511	26	1	1	0	0	0	0	0	0	0	0	0	0	0	1	1	0
440	S13120132	0	3	241	248	1	1	1	0	1	0	0	0	0	0	0	0	0	0	0	0
441	S13120132	0	3	665	68	1	1	1	0	0	0	0	0	0	0	0	0	0	1	1	0
442	S13120132	0	3	63	339	1	1	1	0	0	0	0	0	0	0	0	0	0	1	1	0
443	S13120132	0	3	129	92	1	1	1	0	0	0	0	0	0	0	0	0	0	1	1	0
444	S13120132	0	3	318	216	1	0	0	0	0	0	0	0	0	0	0	0	0	1	0	1
445	S13120132	0	3	297	394	1	1	0	0	0	0	0	0	0	0	0	0	0	1	1	0
446	S13120132	0	3	76	433	1	0	1	0	0	0	0	0	0	0	0	0	0	1	0	1
447	S13120132	0	3	228	94	1	1	0	0	0	0	0	0	0	0	0	0	0	1	1	0
448	S13120132	0	3	257	110	1	1	1	0	0	0	0	0	0	0	0	0	0	1	1	0
449	S13120132	0	3	501	284	1	0	0	0	0	0	0	0	0	0	0	0	0	1	0	1
450	S13120132	0	3	421	146	1	1	0	0	0	0	0	0	0	0	0	0	0	1	1	0
451	S13120132	0	3	35	221	1	1	0	0	0	0	0	0	0	0	0	0	0	1	1	0
452	S13120132	0	3	316	433	1	1	1	0	0	0	0	0	0	0	0	0	0	1	1	0
453	S13120132	0	3	210	484	1	0	0	0	0	0	0	0	0	0	0	0	0	1	0	1
454	S13120132	0	3	51	508	1	0	1	0	0	0	0	0	0	0	0	0	0	1	0	1
455	S13120132	0	3	660	144	1	1	0	0	1	0	0	0	0	0	0	0	0	0	0	0
456	S13120132	0	3	75	273	1	1	1	0	0	0	0	0	0	0	0	0	0	1	1	0
457	S13120132	0	3	399	486	1	0	0	0	0	0	0	0	0	0	0	0	0	1	0	1
458	S13120132	0	3	292	519	1	1	0	0	0	0	0	0	0	0	0	0	0	1	1	0
459	S13120132	0	3	231	629	1	1	0	0	0	0	0	0	0	0	0	0	0	1	1	0
460	S13120132	0	3	333	474	1	1	0	0	0	0	0	0	0	0	0	0	0	1	1	0
461	S13120132	0	3	153	653	1	1	0	0	0	0	0	0	0	0	0	0	0	1	1	0
462	S13120132	0	3	453	255	1	1	0	0	0	0	0	0	0	0	0	0	0	1	1	0
463	S13120132	0	3	383	414	1	1	0	0	0	0	0	0	0	0	0	0	0	1	1	0
464	S13120132	0	3	11	595	1	0	1	0	0	0	0	0	0	0	0	0	0	1	0	1
465	S13120132	0	3	165	106	1	1	0	0	0	0	0	0	0	0	0	0	0	1	1	0
466	S13120132	0	3	168	490	1	1	1	0	0	0	0	0	0	0	0	0	0	1	1	0
467	S13120132	0	3	282	623	1	1	0	1	0	1	0	0	1	0	0	0	0	0	0	0
468	S13120132	0	3	263	479	1	1	0	0	0	0	0	0	0	0	0	0	0	1	1	0
469	S13120132	0	3	41	456	1	0	0	0	0	0	0	0	0	0	0	0	0	1	0	1
470	S13120132	0	3	111	422	1	1	1	0	0	0	0	0	0	0	0	0	0	1	1	0
471	S13120132	0	3	283	453	1	1	1	0	0	0	0	0	0	0	0	0	0	1	1	0
472	S13120132	0	3	253	531	1	1	1	0	0	0	0	0	0	0	0	0	0	1	1	0
473	S13120132	0	3	493	28	1	1	0	0	0	0	0	0	0	0	0	0	0	1	1	0
474	S13120132	0	3	632	13	1	0	0	0	0	0	0	0	0	0	0	0	0	1	0	1
475	S13120132	0	3	267	281	1	1	1	0	1	0	0	0	0	0	0	0	0	0	0	0
476	S13120132	0	3	251	558	1	0	0	0	0	0	0	0	0	0	0	0	0	1	0	1
477	S13120132	0	3	215	419	1	1	1	0	0	0	0	0	0	0	0	0	0	1	1	0
478	S13120132	0	3	403	73	1	1	0	0	0	0	0	0	0	0	0	0	0	1	1	0
479	S13120132	0	3	233	602	1	1	0	0	0	0	0	0	0	0	0	0	0	1	1	0
480	S13120132	0	3	683	92	1	1	0	0	0	1	0	0	0	0	1	0	0	0	0	0
481	S13120132	0	3	578	64	1	1	0	0	0	0	0	0	0	0	0	0	0	1	1	0
482	S13120132	0	3	187	124	1	1	1	0	0	0	0	0	0	0	0	0	0	1	1	0
483	S13120132	0	3	91	198	1	1	0	0	0	0	0	0	0	0	0	0	0	1	1	0
484	S13120132	0	3	275	336	1	1	0	0	0	0	0	0	0	0	0	0	0	1	1	0
485	S13120132	0	3	485	240	1	0	0	0	0	0	0	0	0	0	0	0	0	1	0	1
486	S13120132	0	3	417	258	1	0	1	0	0	0	0	0	0	0	0	0	0	1	0	1
487	S13120132	0	3	453	447	1	0	1	0	0	0	0	0	0	0	0	0	0	1	0	1
488	S13120132	0	3	525	196	1	0	0	0	0	0	0	0	0	0	0	0	0	1	0	1
489	S13120132	0	3	440	233	1	1	1	0	0	0	0	0	0	0	0	0	0	1	1	0
490	S13120132	0	3	120	433	1	0	0	0	0	0	0	0	0	0	0	0	0	1	0	1
491	S13120132	0	3	102	219	1	1	0	0	1	0	0	0	0	0	0	0	0	0	0	0
492	S13120132	0	3	176	437	1	1	1	0	0	0	0	0	0	0	0	0	0	1	1	0
493	S13120132	0	3	420	505	1	1	0	0	0	0	0	0	0	0	0	0	0	1	1	0
494	S13120132	0	3	397	500	1	1	0	0	0	0	0	0	0	0	0	0	0	1	1	0
495	S13120132	0	3	364	53	1	1	0	0	0	0	0	0	0	0	0	0	0	1	1	0
496	S13120132	0	3	477	479	1	1	0	0	0	0	0	0	0	0	0	0	0	1	1	0
497	S13120132	0	3	530	315	1	0	1	0	0	0	0	0	0	0	0	0	0	1	0	1
498	S13120132	0	3	250	446	1	1	0	0	0	0	0	0	0	0	0	0	0	1	1	0
499	S13120132	0	3	367	491	1	1	1	0	0	0	0	0	0	0	0	0	0	1	1	0
500	S13120132	0	3	648	145	1	1	0	0	0	0	0	0	0	0	0	0	0	1	1	0
501	S13120132	0	3	143	597	1	1	0	0	0	0	0	0	0	0	0	0	0	1	1	0
502	S13120132	0	3	491	186	1	0	0	0	0	0	0	0	0	0	0	0	0	1	0	1
503	S13120132	0	3	429	278	1	0	1	0	0	0	0	0	0	0	0	0	0	1	0	1
504	S13120132	0	3	208	454	1	1	1	0	0	0	0	0	0	0	0	0	0	1	1	0
505	S13120132	0	3	528	134	1	0	1	0	0	0	0	0	0	0	0	0	0	1	0	1
506	S13120132	0	3	679	194	1	0	0	0	0	0	0	0	0	0	0	0	0	1	0	1
507	S13120132	0	3	340	23	1	1	1	0	0	0	0	0	0	0	0	0	0	1	1	0
508	S13120132	0	3	487	256	1	0	1	0	0	0	0	0	0	0	0	0	0	1	0	1
509	S13120132	0	3	603	87	1	1	0	0	1	0	0	0	0	0	0	0	0	0	0	0
510	S13120132	0	3	476	238	1	1	0	0	0	0	0	0	0	0	0	0	0	1	1	0
511	S13120132	0	3	568	293	1	1	0	0	0	0	0	0	0	0	0	0	0	1	1	0
512	S13120132	0	3	210	143	1	1	0	0	0	0	0	0	0	0	0	0	0	1	1	0
513	S13120132	0	3	236	179	1	0	1	0	0	0	0	0	0	0	0	0	0	1	0	1
514	S13120132	0	3	413	451	1	1	0	0	0	0	0	0	0	0	0	0	0	1	1	0
515	S13120132	0	3	576	165	1	0	0	0	0	0	0	0	0	0	0	0	0	1	0	1
516	S13120132	0	3	329	591	1	1	0	0	0	0	0	0	0	0	0	0	0	1	1	0
517	S13120132	0	3	435	241	1	1	0	0	0	0	0	0	0	0	0	0	0	1	1	0
518	S13120132	0	3	385	497	1	1	0	0	0	0	0	0	0	0	0	0	0	1	1	0
519	S13120132	0	3	62	445	1	0	1	0	0	0	0	0	0	0	0	0	0	1	0	1
520	S13120132	0	3	26	562	1	0	1	0	0	0	0	0	0	0	0	0	0	1	0	1
521	S13120132	0	3	551	67	1	1	1	0	0	0	0	0	0	0	0	0	0	1	1	0
522	S13120132	0	3	210	92	1	1	0	0	0	0	0	0	0	0	0	0	0	1	1	0
523	S13120132	0	3	434	172	1	0	0	0	0	0	0	0	0	0	0	0	0	1	0	1
524	S13120132	0	3	19	342	1	0	0	0	0	0	0	0	0	0	0	0	0	1	0	1
525	S13120132	0	3	443	375	1	0	0	0	0	0	0	0	0	0	0	0	0	1	0	1
526	S13120132	0	3	362	450	1	1	0	0	0	0	0	0	0	0	0	0	0	1	1	0
527	S13120132	0	3	147	500	1	0	1	0	0	0	0	0	0	0	0	0	0	1	0	1
528	S13120132	0	3	715	80	1	1	0	0	0	1	0	0	0	0	1	0	0	0	0	0
529	S13120132	0	3	648	87	1	1	0	0	0	0	0	0	0	0	0	0	0	1	1	0
530	S13120132	0	3	597	133	1	1	0	0	0	0	0	0	0	0	0	0	0	1	1	0
531	S13120132	0	3	71	179	1	1	0	0	1	0	0	0	0	0	0	0	0	0	0	0
532	S13120132	0	3	71	500	1	0	0	0	0	0	0	0	0	0	0	0	0	1	0	1
533	S13120132	0	3	367	419	1	0	0	0	0	0	0	0	0	0	0	0	0	1	0	1
534	S13120132	0	3	389	230	1	1	0	0	0	0	0	0	0	0	0	0	0	1	1	0
535	S13120132	0	3	344	244	1	0	1	0	0	0	0	0	0	0	0	0	0	1	0	1
536	S13120132	0	3	164	351	1	1	0	0	0	0	0	0	0	0	0	0	0	1	1	0
537	S13120132	0	3	409	48	1	1	0	0	0	0	0	0	0	0	0	0	0	1	1	0
538	S13120132	0	3	673	202	1	0	1	0	0	0	0	0	0	0	0	0	0	1	0	1
539	S13120132	0	3	452	453	1	1	0	0	0	0	0	0	0	0	0	0	0	1	1	0
540	S13120132	0	3	562	49	1	1	1	0	0	0	0	0	0	0	0	0	0	1	1	0
541	S13120132	0	3	102	338	1	1	1	0	0	0	0	0	0	0	0	0	0	1	1	0
542	S13120132	0	3	559	388	1	1	1	0	0	0	0	0	0	0	0	0	0	1	1	0
543	S13120132	0	3	144	556	1	1	0	0	0	0	0	0	0	0	0	0	0	1	1	0
544	S13120132	0	3	361	544	1	0	1	0	0	0	0	0	0	0	0	0	0	1	0	1
545	S13120132	0	3	673	28	1	0	1	0	0	0	0	0	0	0	0	0	0	1	0	1
546	S13120132	0	3	309	170	1	1	0	0	0	0	0	0	0	0	0	0	0	1	1	0
547	S13120132	0	3	455	490	1	1	0	0	0	0	0	0	0	0	0	0	0	1	1	0
548	S13120132	0	3	20	604	1	1	1	0	0	0	0	0	0	0	0	0	0	1	1	0
549	S13120132	0	3	293	374	1	1	0	0	1	0	0	0	0	0	0	0	0	0	0	0
550	S13120132	0	3	343	522	1	0	0	0	0	0	0	0	0	0	0	0	0	1	0	1
551	S13120132	0	3	275	661	1	0	0	0	0	0	0	0	0	0	0	0	0	1	0	1
552	S13120132	0	3	33	276	1	1	0	0	0	0	0	0	0	0	0	0	0	1	1	0
553	S13120132	0	3	302	297	1	1	0	0	0	0	0	0	0	0	0	0	0	1	1	0
554	S13120132	0	3	136	554	1	0	1	0	0	0	0	0	0	0	0	0	0	1	0	1
555	S13120132	0	3	404	274	1	1	0	0	0	0	0	0	0	0	0	0	0	1	1	0
556	S13120132	0	3	590	293	1	0	1	0	0	0	0	0	0	0	0	0	0	1	0	1
557	S13120132	0	3	171	393	1	1	0	0	0	0	0	0	0	0	0	0	0	1	1	0
558	S13120132	0	3	698	95	1	1	1	0	0	1	0	0	0	0	1	0	0	0	0	0
559	S13120132	0	3	517	178	1	0	1	0	0	0	0	0	0	0	0	0	0	1	0	1
560	S13120132	0	3	461	251	1	1	0	0	0	0	0	0	0	0	0	0	0	1	1	0
561	S13120132	0	3	208	281	1	1	0	0	1	0	0	0	0	0	0	0	0	0	0	0
562	S13120132	0	3	335	331	1	1	0	0	0	1	0	0	0	0	1	0	0	0	0	0
563	S13120132	0	3	443	196	1	1	1	0	0	0	0	0	0	0	0	0	0	1	1	0
564	S13120132	0	3	481	229	1	0	1	0	0	0	0	0	0	0	0	0	0	1	0	1
565	S13120132	0	3	527	269	1	1	0	0	0	0	0	0	0	0	0	0	0	1	1	0
566	S13120132	0	3	420	310	1	1	0	0	0	0	0	0	0	0	0	0	0	1	1	0
567	S13120132	0	3	276	151	1	1	0	0	0	0	0	0	0	0	0	0	0	1	1	0
568	S13120132	0	3	495	412	1	1	0	0	0	0	0	0	0	0	0	0	0	1	1	0
569	S13120132	0	3	523	157	1	0	0	0	0	0	0	0	0	0	0	0	0	1	0	1
570	S13120132	0	3	440	48	1	1	0	0	0	0	0	0	0	0	0	0	0	1	1	0
571	S13120132	0	3	247	468	1	1	0	0	0	0	0	0	0	0	0	0	0	1	1	0
572	S13120132	0	3	386	131	1	1	0	0	0	0	0	0	0	0	0	0	0	1	1	0
573	S13120132	0	3	497	271	1	0	0	0	0	0	0	0	0	0	0	0	0	1	0	1
574	S13120132	0	3	134	454	1	1	1	0	0	0	0	0	0	0	0	0	0	1	1	0
575	S13120132	0	3	88	562	1	0	1	0	0	0	0	0	0	0	0	0	0	1	0	1
576	S13120132	0	3	438	505	1	1	0	0	0	0	0	0	0	0	0	0	0	1	1	0
577	S13120132	0	3	113	621	1	0	1	0	0	0	0	0	0	0	0	0	0	1	0	1
578	S13120132	0	3	16	410	1	0	0	0	0	0	0	0	0	0	0	0	0	1	0	1
579	S13120132	0	3	279	419	1	1	1	0	0	0	0	0	0	0	0	0	0	1	1	0
580	S13120132	0	3	60	430	1	0	1	0	0	0	0	0	0	0	0	0	0	1	0	1
581	S13120132	0	3	86	186	1	1	0	0	0	0	0	0	0	0	0	0	0	1	1	0
582	S13120132	0	3	555	314	1	1	0	0	0	0	0	0	0	0	0	0	0	1	1	0
583	S13120132	0	3	129	367	1	0	0	0	0	0	0	0	0	0	0	0	0	1	0	1
584	S13120132	0	3	283	635	1	0	0	1	0	1	0	0	1	0	0	0	0	0	0	0
585	S13120132	0	3	669	18	1	0	0	0	0	0	0	0	0	0	0	0	0	1	0	1
586	S13120132	0	3	134	475	1	0	0	0	0	0	0	0	0	0	0	0	0	1	0	1
587	S13120132	0	3	628	55	1	0	1	0	0	0	0	0	0	0	0	0	0	1	0	1
588	S13120132	0	3	386	205	1	1	1	0	0	0	0	0	0	0	0	0	0	1	1	0
589	S13120132	0	3	38	437	1	1	1	0	0	0	0	0	0	0	0	0	0	1	1	0
590	S13120132	0	3	84	578	1	0	1	0	0	0	0	0	0	0	0	0	0	1	0	1
591	S13120132	0	3	371	209	1	1	0	0	0	1	0	1	0	0	1	1	0	0	0	0
592	S13120132	0	3	609	65	1	1	0	0	1	0	0	0	0	0	0	0	0	0	0	0
593	S13120132	0	3	189	397	1	1	0	0	0	0	0	0	0	0	0	0	0	1	1	0
594	S13120132	0	3	478	454	1	1	0	0	0	0	0	0	0	0	0	0	0	1	1	0
595	S13120132	0	3	333	528	1	1	1	0	0	0	0	0	0	0	0	0	0	1	1	0
596	S13120132	0	3	429	211	1	0	1	0	0	0	0	0	0	0	0	0	0	1	0	1
597	S13120132	0	3	216	603	1	1	0	0	0	0	0	0	0	0	0	0	0	1	1	0
598	S13120132	0	3	92	620	1	1	0	0	0	0	0	0	0	0	0	0	0	1	1	0
599	S13120132	0	3	696	23	1	1	1	0	0	0	0	0	0	0	0	0	0	1	1	0
600	S13120132	0	3	316	532	1	1	0	0	0	0	0	0	0	0	0	0	0	1	1	0
601	S13120132	0	3	491	379	1	1	0	0	0	0	0	0	0	0	0	0	0	1	1	0
602	S13120132	0	3	124	100	1	1	0	1	0	1	0	1	1	0	0	1	0	0	0	0
603	S13120132	0	3	358	154	1	1	1	0	0	0	0	0	0	0	0	0	0	1	1	0
604	S13120132	0	3	411	185	1	1	1	0	0	0	0	0	0	0	0	0	0	1	1	0
605	S13120132	0	3	354	201	1	1	1	0	0	0	0	0	0	0	0	0	0	1	1	0
606	S13120132	0	3	586	238	1	0	0	0	0	0	0	0	0	0	0	0	0	1	0	1
607	S13120132	0	3	268	487	1	1	0	0	0	0	0	0	0	0	0	0	0	1	1	0
608	S13120132	0	3	718	114	1	0	1	0	0	0	0	0	0	0	0	0	0	1	0	1
609	S13120132	0	3	681	172	1	0	0	0	0	0	0	0	0	0	0	0	0	1	0	1
610	S13120132	0	3	332	258	1	1	0	0	0	0	0	0	0	0	0	0	0	1	1	0
611	S13120132	0	3	342	305	1	1	0	0	0	0	0	0	0	0	0	0	0	1	1	0
612	S13120132	0	3	357	431	1	0	0	0	0	0	0	0	0	0	0	0	0	1	0	1
613	S13120132	0	3	215	497	1	1	1	0	0	0	0	0	0	0	0	0	0	1	1	0
614	S13120132	0	3	116	662	1	1	0	0	0	0	0	0	0	0	0	0	0	1	1	0
615	S13120132	0	3	380	358	1	1	0	0	0	0	0	0	0	0	0	0	0	1	1	0
616	S13120132	0	3	298	384	1	1	0	0	0	0	0	0	0	0	0	0	0	1	1	0
617	S13120132	0	3	537	385	1	1	0	0	0	0	0	0	0	0	0	0	0	1	1	0
618	S13120132	0	3	335	571	1	1	0	0	0	0	0	0	0	0	0	0	0	1	1	0
619	S13120132	0	3	462	155	1	1	1	0	0	0	0	0	0	0	0	0	0	1	1	0
620	S13120132	0	3	389	522	1	0	0	0	0	0	0	0	0	0	0	0	0	1	0	1
621	S13120132	0	3	373	245	1	1	0	0	0	0	0	0	0	0	0	0	0	1	1	0
622	S13120132	0	3	37	335	1	0	0	0	0	0	0	0	0	0	0	0	0	1	0	1
623	S13120132	0	3	241	389	1	1	1	0	0	0	0	0	0	0	0	0	0	1	1	0
624	S13120132	0	3	362	523	1	0	1	0	0	0	0	0	0	0	0	0	0	1	0	1
625	S13120132	0	3	284	293	1	1	1	0	0	0	0	0	0	0	0	0	0	1	1	0
626	S13120132	0	3	603	321	1	1	0	0	0	0	0	0	0	0	0	0	0	1	1	0
627	S13120132	0	3	263	371	1	0	0	0	0	0	0	0	0	0	0	0	0	1	0	1
628	S13120132	0	3	514	434	1	1	0	0	0	0	0	0	0	0	0	0	0	1	1	0
629	S13120132	0	3	304	401	1	1	0	0	0	0	0	0	0	0	0	0	0	1	1	0
630	S13120132	0	3	125	502	1	0	1	0	0	0	0	0	0	0	0	0	0	1	0	1
631	S13120132	0	3	394	567	1	1	0	1	0	1	0	1	1	0	0	1	0	0	0	0
632	S13120132	0	3	275	315	1	1	1	0	0	0	0	0	0	0	0	0	0	1	1	0
633	S13120132	0	3	400	363	1	1	0	0	0	0	0	0	0	0	0	0	0	1	1	0
634	S13120132	0	3	113	601	1	0	0	0	0	0	0	0	0	0	0	0	0	1	0	1
635	S13120132	0	3	573	47	1	0	1	0	0	0	0	0	0	0	0	0	0	1	0	1
636	S13120132	0	3	306	333	1	1	0	0	0	0	0	0	0	0	0	0	0	1	1	0
637	S13120132	0	3	730	66	1	1	0	0	0	1	0	0	0	0	1	0	0	0	0	0
638	S13120132	0	3	542	114	1	0	0	0	0	0	0	0	0	0	0	0	0	1	0	1
639	S13120132	0	3	599	201	1	0	1	0	0	0	0	0	0	0	0	0	0	1	0	1
640	S13120132	0	3	10	346	1	0	1	0	0	0	0	0	0	0	0	0	0	1	0	1
641	S13120132	0	3	84	594	1	1	0	0	0	0	0	0	0	0	0	0	0	1	1	0
642	S13120132	0	3	115	649	1	1	0	0	0	0	0	0	0	0	0	0	0	1	1	0
643	S13120132	0	3	18	310	1	0	0	0	0	0	0	0	0	0	0	0	0	1	0	1
644	S13120132	0	3	268	455	1	1	0	0	0	0	0	0	0	0	0	0	0	1	1	0
645	S13120132	0	3	221	478	1	0	1	0	0	0	0	0	0	0	0	0	0	1	0	1
646	S13120132	0	3	491	118	1	1	0	0	0	0	0	0	0	0	0	0	0	1	1	0
647	S13120132	0	3	553	283	1	1	1	0	0	0	0	0	0	0	0	0	0	1	1	0
648	S13120132	0	3	27	440	1	1	1	0	0	0	0	0	0	0	0	0	0	1	1	0
649	S13120132	0	3	411	404	1	1	1	0	0	0	0	0	0	0	0	0	0	1	1	0
650	S13120132	0	3	151	90	1	1	0	0	0	0	0	0	0	0	0	0	0	1	1	0
651	S13120132	0	3	286	225	1	1	0	0	0	0	0	0	0	0	0	0	0	1	1	0
652	S13120132	0	3	162	383	1	1	0	0	0	0	0	0	0	0	0	0	0	1	1	0
653	S13120132	0	3	326	394	1	1	0	0	0	0	0	0	0	0	0	0	0	1	1	0
654	S13120132	0	3	268	664	1	1	0	0	0	0	0	0	0	0	0	0	0	1	1	0
655	S13120132	0	3	300	84	1	1	1	0	0	0	0	0	0	0	0	0	0	1	1	0
656	S13120132	0	3	102	656	1	1	0	0	0	0	0	0	0	0	0	0	0	1	1	0
657	S13120132	0	3	436	136	1	0	1	0	0	0	0	0	0	0	0	0	0	1	0	1
658	S13120132	0	3	376	272	1	0	0	0	0	0	0	0	0	0	0	0	0	1	0	1
659	S13120132	0	3	370	454	1	1	0	0	0	0	0	0	0	0	0	0	0	1	1	0
660	S13120132	0	3	195	624	1	0	0	0	0	0	0	0	0	0	0	0	0	1	0	1
661	S13120132	0	3	449	49	1	1	1	0	0	0	0	0	0	0	0	0	0	1	1	0
662	S13120132	0	3	666	157	1	1	0	0	0	0	0	0	0	0	0	0	0	1	1	0
663	S13120132	0	3	156	158	1	1	0	0	0	0	0	0	0	0	0	0	0	1	1	0
664	S13120132	0	3	636	105	1	1	0	0	0	0	0	0	0	0	0	0	0	1	1	0
665	S13120132	0	3	320	305	1	1	1	0	0	0	0	0	0	0	0	0	0	1	1	0
666	S13120132	0	3	100	374	1	1	0	0	0	0	0	0	0	0	0	0	0	1	1	0
667	S13120132	0	3	582	90	1	1	0	1	0	1	0	1	1	0	0	1	0	0	0	0
668	S13120132	0	3	635	131	1	1	0	0	0	0	0	0	0	0	0	0	0	1	1	0
669	S13120132	0	3	287	151	1	1	0	0	0	0	0	0	0	0	0	0	0	1	1	0
670	S13120132	0	3	210	384	1	1	1	0	0	0	0	0	0	0	0	0	0	1	1	0
671	S13120132	0	3	502	117	1	1	0	0	0	0	0	0	0	0	0	0	0	1	1	0
672	S13120132	0	3	292	425	1	1	1	0	0	0	0	0	0	0	0	0	0	1	1	0
673	S13120132	0	3	10	270	1	1	1	0	0	0	0	0	0	0	0	0	0	1	1	0
674	S13120132	0	3	412	365	1	0	1	0	0	0	0	0	0	0	0	0	0	1	0	1
675	S13120132	0	3	520	426	1	1	0	0	0	0	0	0	0	0	0	0	0	1	1	0
676	S13120132	0	3	268	504	1	1	0	0	0	0	0	0	0	0	0	0	0	1	1	0
677	S13120132	0	3	34	557	1	0	1	0	0	0	0	0	0	0	0	0	0	1	0	1
678	S13120132	0	3	261	612	1	1	0	0	0	0	0	0	0	0	0	0	0	1	1	0
679	S13120132	0	3	690	181	1	0	0	0	0	0	0	0	0	0	0	0	0	1	0	1
680	S13120132	0	3	457	277	1	1	0	0	0	0	0	0	0	0	0	0	0	1	1	0
681	S13120132	0	3	112	395	1	1	0	0	0	0	0	0	0	0	0	0	0	1	1	0
682	S13120132	0	3	528	431	1	1	0	0	0	0	0	0	0	0	0	0	0	1	1	0
683	S13120132	0	3	139	249	1	1	0	0	0	0	0	0	0	0	0	0	0	1	1	0
684	S13120132	0	3	196	568	1	0	0	0	0	0	0	0	0	0	0	0	0	1	0	1
685	S13120132	0	3	274	475	1	1	0	0	0	1	0	0	0	0	1	0	0	0	0	0
686	S13120132	0	3	267	259	1	1	1	0	0	0	0	0	0	0	0	0	0	1	1	0
687	S13120132	0	3	114	413	1	1	0	0	0	0	0	0	0	0	0	0	0	1	1	0
688	S13120132	0	3	271	162	1	1	1	0	0	0	0	0	0	0	0	0	0	1	1	0
689	S13120132	0	3	280	36	1	1	1	1	0	0	1	0	0	1	0	0	0	0	0	0
690	S13120132	0	3	380	86	1	1	1	0	0	0	0	0	0	0	0	0	0	1	1	0
691	S13120132	0	3	518	284	1	0	1	0	0	0	0	0	0	0	0	0	0	1	0	1
692	S13120132	0	3	589	363	1	1	0	0	0	0	0	0	0	0	0	0	0	1	1	0
693	S13120132	0	3	268	514	1	1	0	0	0	0	0	0	0	0	0	0	0	1	1	0
694	S13120132	0	3	333	537	1	1	1	0	0	0	0	0	0	0	0	0	0	1	1	0
695	S13120132	0	3	726	74	1	1	0	1	0	1	0	0	1	0	0	0	0	0	0	0
696	S13120132	0	3	380	184	1	1	0	0	0	0	0	0	0	0	0	0	0	1	1	0
697	S13120132	0	3	292	675	1	1	0	1	0	1	0	0	1	0	0	0	0	0	0	0
698	S13120132	0	3	634	46	1	0	1	0	0	0	0	0	0	0	0	0	0	1	0	1
699	S13120132	0	3	570	263	1	0	0	0	0	0	0	0	0	0	0	0	0	1	0	1
700	S13120132	0	3	292	508	1	1	0	0	0	0	0	0	0	0	0	0	0	1	1	0
701	S13120132	0	3	723	181	1	1	0	0	0	0	0	0	0	0	0	0	0	1	1	0
702	S13120132	0	3	372	530	1	1	0	0	0	0	0	0	0	0	0	0	0	1	1	0
703	S13120132	0	3	420	84	1	1	0	0	0	0	0	0	0	0	0	0	0	1	1	0
704	S13120132	0	3	117	535	1	0	1	0	0	0	0	0	0	0	0	0	0	1	0	1
705	S13120132	0	3	511	161	1	1	0	0	0	0	0	0	0	0	0	0	0	1	1	0
706	S13120132	0	3	712	73	1	1	0	0	0	0	0	0	0	0	0	0	0	1	1	0
707	S13120132	0	3	656	80	1	1	1	0	0	0	0	0	0	0	0	0	0	1	1	0
708	S13120132	0	3	178	319	1	0	0	0	0	0	0	0	0	0	0	0	0	1	0	1
709	S13120132	0	3	712	137	1	1	0	0	0	0	0	0	0	0	0	0	0	1	1	0
710	S13120132	0	3	540	248	1	1	1	0	0	0	0	0	0	0	0	0	0	1	1	0
711	S13120132	0	3	135	375	1	0	1	0	0	0	0	0	0	0	0	0	0	1	0	1
712	S13120132	0	3	141	379	1	1	1	0	0	0	0	0	0	0	0	0	0	1	1	0
713	S13120132	0	3	281	588	1	0	0	0	0	0	0	0	0	0	0	0	0	1	0	1
714	S13120132	0	3	541	125	1	0	1	0	0	0	0	0	0	0	0	0	0	1	0	1
715	S13120132	0	3	529	144	1	0	0	0	0	0	0	0	0	0	0	0	0	1	0	1
716	S13120132	0	3	141	241	1	1	0	0	0	0	0	0	0	0	0	0	0	1	1	0
717	S13120132	0	3	190	307	1	0	0	0	0	0	0	0	0	0	0	0	0	1	0	1
718	S13120132	0	3	419	485	1	0	0	0	0	0	0	0	0	0	0	0	0	1	0	1
719	S13120132	0	3	713	44	1	1	0	0	0	1	0	1	0	0	1	1	0	0	0	0
720	S13120132	0	3	361	384	1	0	0	0	0	0	0	0	0	0	0	0	0	1	0	1
721	S13120132	0	3	383	262	1	0	0	0	0	0	0	0	0	0	0	0	0	1	0	1
722	S13120132	0	3	535	425	1	1	0	0	0	0	0	0	0	0	0	0	0	1	1	0
723	S13120132	0	3	194	100	1	1	0	0	0	0	0	0	0	0	0	0	0	1	1	0
724	S13120132	0	3	333	192	1	1	0	0	0	0	0	0	0	0	0	0	0	1	1	0
725	S13120132	0	3	233	391	1	1	1	0	0	0	0	0	0	0	0	0	0	1	1	0
726	S13120132	0	3	255	139	1	1	1	0	0	0	0	0	0	0	0	0	0	1	1	0
727	S13120132	0	3	27	458	1	1	0	0	0	0	0	0	0	0	0	0	0	1	1	0
728	S13120132	0	3	40	471	1	0	1	0	0	0	0	0	0	0	0	0	0	1	0	1
729	S13120132	0	3	526	18	1	0	1	0	0	0	0	0	0	0	0	0	0	1	0	1
730	S13120132	0	3	488	208	1	0	1	0	0	0	0	0	0	0	0	0	0	1	0	1
731	S13120132	0	3	489	198	1	0	1	0	0	0	0	0	0	0	0	0	0	1	0	1
732	S13120132	0	3	14	450	1	0	1	0	0	0	0	0	0	0	0	0	0	1	0	1
733	S13120132	0	3	147	464	1	0	1	0	0	0	0	0	0	0	0	0	0	1	0	1
734	S13120132	0	3	593	257	1	0	0	0	0	0	0	0	0	0	0	0	0	1	0	1
735	S13120132	0	3	68	483	1	0	1	0	0	0	0	0	0	0	0	0	0	1	0	1
736	S13120132	0	3	11	254	1	1	0	0	0	0	0	0	0	0	0	0	0	1	1	0
737	S13120132	0	3	29	380	1	1	1	0	0	0	0	0	0	0	0	0	0	1	1	0
738	S13120132	0	3	256	657	1	1	0	1	0	1	0	0	1	0	0	0	0	0	0	0
739	S13120132	0	3	74	48	1	1	0	0	0	0	0	0	0	0	0	0	0	1	1	0
740	S13120132	0	3	445	246	1	0	0	0	0	0	0	0	0	0	0	0	0	1	0	1
741	S13120132	0	3	366	233	1	0	0	0	0	0	0	0	0	0	0	0	0	1	0	1
742	S13120132	0	3	364	514	1	0	1	0	0	0	0	0	0	0	0	0	0	1	0	1
743	S13120132	0	3	413	31	1	1	0	0	0	0	0	0	0	0	0	0	0	1	1	0
744	S13120132	0	3	322	276	1	1	1	0	0	0	0	0	0	0	0	0	0	1	1	0
745	S13120132	0	3	23	322	1	1	0	0	0	0	0	0	0	0	0	0	0	1	1	0
746	S13120132	0	3	330	326	1	1	0	1	0	1	0	0	1	0	0	0	0	0	0	0
747	S13120132	0	3	120	545	1	0	1	0	0	0	0	0	0	0	0	0	0	1	0	1
748	S13120132	0	3	607	101	1	1	0	0	0	1	0	0	0	0	1	0	0	0	0	0
749	S13120132	0	3	510	150	1	1	0	0	0	0	0	0	0	0	0	0	0	1	1	0
750	S13120132	0	3	576	200	1	0	0	0	0	0	0	0	0	0	0	0	0	1	0	1
751	S13120132	0	3	317	330	1	1	0	0	0	0	0	0	0	0	0	0	0	1	1	0
752	S13120132	0	3	4	402	1	0	0	0	0	0	0	0	0	0	0	0	0	1	0	1
753	S13120132	0	3	460	414	1	0	0	0	0	0	0	0	0	0	0	0	0	1	0	1
754	S13120132	0	3	316	206	1	1	1	0	0	0	0	0	0	0	0	0	0	1	1	0
755	S13120132	0	3	622	266	1	0	0	0	0	0	0	0	0	0	0	0	0	1	0	1
756	S13120132	0	3	337	549	1	1	0	0	0	0	0	0	0	0	0	0	0	1	1	0
757	S13120132	0	3	110	611	1	0	0	0	0	0	0	0	0	0	0	0	0	1	0	1
758	S13120132	0	3	324	368	1	1	1	0	0	0	0	0	0	0	0	0	0	1	1	0
759	S13120132	0	3	647	6	1	0	0	0	0	0	0	0	0	0	0	0	0	1	0	1
760	S13120132	0	3	403	109	1	1	1	0	0	0	0	0	0	0	0	0	0	1	1	0
761	S13120132	0	3	645	264	1	0	0	0	0	0	0	0	0	0	0	0	0	1	0	1
762	S13120132	0	3	49	133	1	1	0	0	0	0	0	0	0	0	0	0	0	1	1	0
763	S13120132	0	3	178	356	1	1	0	0	0	0	0	0	0	0	0	0	0	1	1	0
764	S13120132	0	3	510	409	1	1	0	0	0	0	0	0	0	0	0	0	0	1	1	0
765	S13120132	0	3	221	466	1	0	0	0	0	0	0	0	0	0	0	0	0	1	0	1
766	S13120132	0	3	161	632	1	0	0	0	0	0	0	0	0	0	0	0	0	1	0	1
767	S13120132	0	3	457	174	1	1	1	0	0	0	0	0	0	0	0	0	0	1	1	0
768	S13120132	0	3	58	92	1	1	0	0	0	0	0	0	0	0	0	0	0	1	1	0
769	S13120132	0	3	750	137	1	1	0	1	0	1	0	0	1	0	0	0	0	0	0	0
770	S13120132	0	3	229	539	1	0	1	0	0	0	0	0	0	0	0	0	0	1	0	1
771	S13120132	0	3	335	181	1	1	0	0	0	0	0	0	0	0	0	0	0	1	1	0
772	S13120132	0	3	307	247	1	1	1	0	0	0	0	0	0	0	0	0	0	1	1	0
773	S13120132	0	3	242	499	1	0	0	0	0	0	0	0	0	0	0	0	0	1	0	1
774	S13120132	0	3	679	107	1	1	0	0	0	1	0	0	0	0	1	0	0	0	0	0
775	S13120132	0	3	405	322	1	0	1	0	0	0	0	0	0	0	0	0	0	1	0	1
776	S13120132	0	3	332	355	1	0	0	0	0	0	0	0	0	0	0	0	0	1	0	1
777	S13120132	0	3	600	121	1	1	1	0	0	0	0	0	0	0	0	0	0	1	1	0
778	S13120132	0	3	30	646	1	1	1	0	0	0	0	0	0	0	0	0	0	1	1	0
779	S13120132	0	3	315	98	1	1	1	0	0	0	0	0	0	0	0	0	0	1	1	0
780	S13120132	0	3	350	576	1	1	0	0	0	0	0	0	0	0	0	0	0	1	1	0
781	S13120132	0	3	620	226	1	0	0	0	0	0	0	0	0	0	0	0	0	1	0	1
782	S13120132	0	3	286	368	1	1	0	0	0	0	0	0	0	0	0	0	0	1	1	0
783	S13120132	0	3	500	19	1	0	1	0	0	0	0	0	0	0	0	0	0	1	0	1
784	S13120132	0	3	411	110	1	1	0	0	0	1	0	0	0	0	1	0	0	0	0	0
785	S13120132	0	3	165	162	1	1	1	0	0	0	0	0	0	0	0	0	0	1	1	0
786	S13120132	0	3	729	222	1	1	0	0	0	0	0	0	0	0	0	0	0	1	1	0
787	S13120132	0	3	636	255	1	0	1	0	0	0	0	0	0	0	0	0	0	1	0	1
788	S13120132	0	3	204	274	1	1	0	0	0	0	0	0	0	0	0	0	0	1	1	0
789	S13120132	0	3	300	347	1	1	1	1	0	1	0	1	1	0	0	1	0	0	0	0
790	S13120132	0	3	639	18	1	0	1	0	0	0	0	0	0	0	0	0	0	1	0	1
791	S13120132	0	3	479	278	1	0	0	0	0	0	0	0	0	0	0	0	0	1	0	1
792	S13120132	0	3	629	71	1	1	1	0	0	0	0	0	0	0	0	0	0	1	1	0
793	S13120132	0	3	296	181	1	1	0	0	0	1	0	0	0	0	1	0	0	0	0	0
794	S13120132	0	3	339	556	1	1	0	0	0	0	0	0	0	0	0	0	0	1	1	0
795	S13120132	0	3	258	562	1	1	1	1	0	0	1	0	0	1	0	0	0	0	0	0
796	S13120132	0	3	458	98	1	0	0	0	0	0	0	0	0	0	0	0	0	1	0	1
797	S13120132	0	3	460	189	1	0	1	0	0	0	0	0	0	0	0	0	0	1	0	1
798	S13120132	0	3	507	440	1	1	0	0	0	0	0	0	0	0	0	0	0	1	1	0
799	S13120132	0	3	514	357	1	1	0	0	0	0	0	0	0	0	0	0	0	1	1	0
800	S13120132	0	3	217	111	1	1	0	0	0	0	0	0	0	0	0	0	0	1	1	0
801	S13120132	0	3	436	442	1	1	0	0	0	0	0	0	0	0	0	0	0	1	1	0
802	S13120132	0	3	405	364	1	1	0	0	0	0	0	0	0	0	0	0	0	1	1	0
803	S13120132	0	3	519	312	1	0	1	0	0	0	0	0	0	0	0	0	0	1	0	1
804	S13120132	0	3	523	327	1	1	0	0	0	0	0	0	0	0	0	0	0	1	1	0
805	S13120132	0	3	564	58	1	0	1	0	0	0	0	0	0	0	0	0	0	1	0	1
806	S13120132	0	3	528	293	1	1	1	0	0	0	0	0	0	0	0	0	0	1	1	0
807	S13120132	0	3	207	509	1	1	1	0	0	0	0	0	0	0	0	0	0	1	1	0
808	S13120132	0	3	579	264	1	0	0	0	0	0	0	0	0	0	0	0	0	1	0	1
809	S13120132	0	3	490	473	1	1	1	0	0	0	0	0	0	0	0	0	0	1	1	0
810	S13120132	0	3	354	564	1	0	0	0	0	0	0	0	0	0	0	0	0	1	0	1
811	S13120132	0	3	244	646	1	1	0	1	0	1	0	0	1	0	0	0	0	0	0	0
812	S13120132	0	3	456	22	1	0	0	0	0	0	0	0	0	0	0	0	0	1	0	1
813	S13120132	0	3	240	507	1	1	1	0	0	0	0	0	0	0	0	0	0	1	1	0
814	S13120132	0	3	226	505	1	1	1	0	0	0	0	0	0	0	0	0	0	1	1	0
815	S13120132	0	3	696	127	1	0	1	0	0	0	0	0	0	0	0	0	0	1	0	1
816	S13120132	0	3	151	141	1	1	0	0	1	0	0	0	0	0	0	0	0	0	0	0
817	S13120132	0	3	444	110	1	1	1	0	0	0	0	0	0	0	0	0	0	1	1	0
818	S13120132	0	3	548	325	1	0	1	0	0	0	0	0	0	0	0	0	0	1	0	1
819	S13120132	0	3	75	161	1	1	0	0	0	0	0	0	0	0	0	0	0	1	1	0
820	S13120132	0	3	318	195	1	1	1	0	0	0	0	0	0	0	0	0	0	1	1	0
821	S13120132	0	3	644	248	1	0	0	0	0	0	0	0	0	0	0	0	0	1	0	1
822	S13120132	0	3	539	314	1	0	0	0	0	0	0	0	0	0	0	0	0	1	0	1
823	S13120132	0	3	221	379	1	1	1	0	0	0	0	0	0	0	0	0	0	1	1	0
824	S13120132	0	3	222	205	1	1	1	0	1	0	0	0	0	0	0	0	0	0	0	0
825	S13120132	0	3	478	81	1	0	1	0	0	0	0	0	0	0	0	0	0	1	0	1
826	S13120132	0	3	310	424	1	1	1	0	1	1	0	0	0	0	1	0	0	0	0	0
827	S13120132	0	3	332	67	1	1	1	0	0	0	0	0	0	0	0	0	0	1	1	0
828	S13120132	0	3	316	293	1	0	1	0	0	0	0	0	0	0	0	0	0	1	0	1
829	S13120132	0	3	233	412	1	1	0	0	0	0	0	0	0	0	0	0	0	1	1	0
830	S13120132	0	3	378	666	1	1	0	1	0	1	0	0	1	0	0	0	0	0	0	0
831	S13120132	0	3	332	272	1	1	0	0	0	1	0	0	0	0	1	0	0	0	0	0
832	S13120132	0	3	710	122	1	1	1	0	0	0	0	0	0	0	0	0	0	1	1	0
833	S13120132	0	3	558	251	1	0	0	0	0	0	0	0	0	0	0	0	0	1	0	1
834	S13120132	0	3	421	185	1	1	0	0	1	0	0	0	0	0	0	0	0	0	0	0
835	S13120132	0	3	602	279	1	0	0	0	0	0	0	0	0	0	0	0	0	1	0	1
836	S13120132	0	3	379	479	1	1	1	0	0	0	0	0	0	0	0	0	0	1	1	0
837	S13120132	0	3	164	639	1	1	0	0	0	0	0	0	0	0	0	0	0	1	1	0
838	S13120132	0	3	393	644	1	1	0	0	0	0	0	0	0	0	0	0	0	1	1	0
839	S13120132	0	3	324	437	1	1	1	0	0	0	0	0	0	0	0	0	0	1	1	0
840	S13120132	0	3	241	475	1	1	1	0	0	0	0	0	0	0	0	0	0	1	1	0
841	S13120132	0	3	182	160	1	1	0	0	1	0	0	0	0	0	0	0	0	0	0	0
842	S13120132	0	3	529	336	1	1	1	0	0	0	0	0	0	0	0	0	0	1	1	0
843	S13120132	0	3	672	41	1	0	1	0	0	0	0	0	0	0	0	0	0	1	0	1
844	S13120132	0	3	660	152	1	1	0	0	0	0	0	0	0	0	0	0	0	1	1	0
845	S13120132	0	3	28	597	1	0	1	0	0	0	0	0	0	0	0	0	0	1	0	1
846	S13120132	0	3	74	186	1	1	0	0	1	0	0	0	0	0	0	0	0	0	0	0
847	S13120132	0	3	582	227	1	0	0	0	0	0	0	0	0	0	0	0	0	1	0	1
848	S13120132	0	3	648	198	1	0	0	0	0	0	0	0	0	0	0	0	0	1	0	1
849	S13120132	0	3	235	278	1	1	0	0	0	0	0	0	0	0	0	0	0	1	1	0
850	S13120132	0	3	500	354	1	1	1	0	0	0	0	0	0	0	0	0	0	1	1	0
851	S13120132	0	3	78	74	1	1	0	0	0	0	1	0	0	0	0	0	0	0	0	0
852	S13120132	0	3	200	232	1	1	0	0	0	0	0	0	0	0	0	0	0	1	1	0
853	S13120132	0	3	497	278	1	1	0	0	0	0	0	0	0	0	0	0	0	1	1	0
854	S13120132	0	3	35	63	1	1	1	0	0	0	0	0	0	0	0	0	0	1	1	0
855	S13120132	0	3	81	654	1	1	0	0	0	0	0	0	0	0	0	0	0	1	1	0
856	S13120132	0	3	192	263	1	1	0	0	0	0	0	0	0	0	0	0	0	1	1	0
857	S13120132	0	3	312	308	1	1	1	0	0	0	0	0	0	0	0	0	0	1	1	0
858	S13120132	0	3	606	390	1	1	0	0	0	0	0	0	0	0	0	0	0	1	1	0
859	S13120132	0	3	147	397	1	1	0	0	0	0	0	0	0	0	0	0	0	1	1	0
860	S13120132	0	3	517	405	1	1	0	0	0	0	0	0	0	0	0	0	0	1	1	0
861	S13120132	0	3	352	527	1	0	1	0	0	0	0	0	0	0	0	0	0	1	0	1
862	S13120132	0	3	185	98	1	1	0	0	0	0	0	0	0	0	0	0	0	1	1	0
863	S13120132	0	3	241	283	1	1	0	0	0	0	0	0	0	0	0	0	0	1	1	0
864	S13120132	0	3	397	338	1	1	0	0	0	0	0	0	0	0	0	0	0	1	1	0
865	S13120132	0	3	131	495	1	0	0	0	0	0	0	0	0	0	0	0	0	1	0	1
866	S13120132	0	3	35	528	1	0	1	0	0	0	0	0	0	0	0	0	0	1	0	1
867	S13120132	0	3	426	65	1	0	1	0	0	0	0	0	0	0	0	0	0	1	0	1
868	S13120132	0	3	61	371	1	1	0	0	0	0	0	0	0	0	0	0	0	1	1	0
869	S13120132	0	3	441	412	1	0	1	0	0	0	0	0	0	0	0	0	0	1	0	1
870	S13120132	0	3	484	471	1	1	0	0	0	0	0	0	0	0	0	0	0	1	1	0
871	S13120132	0	3	367	362	1	1	0	0	0	0	0	0	0	0	0	0	0	1	1	0
872	S13120132	0	3	509	103	1	1	0	0	1	0	0	0	0	0	0	0	0	0	0	0
873	S13120132	0	3	51	168	1	1	0	0	1	0	0	0	0	0	0	0	0	0	0	0
874	S13120132	0	3	129	580	1	1	0	0	0	0	0	0	0	0	0	0	0	1	1	0
875	S13120132	0	3	300	191	1	1	1	0	1	0	0	0	0	0	0	0	0	0	0	0
876	S13120132	0	3	119	340	1	1	0	0	1	0	0	0	0	0	0	0	0	0	0	0
877	S13120132	0	3	534	65	1	1	0	0	0	0	0	0	0	0	0	0	0	1	1	0
878	S13120132	0	3	30	499	1	0	1	0	0	0	0	0	0	0	0	0	0	1	0	1
879	S13120132	0	3	82	605	1	1	0	0	0	1	0	1	0	0	1	1	0	0	0	0
880	S13120132	0	3	238	457	1	1	1	0	0	0	0	0	0	0	0	0	0	1	1	0
881	S13120132	0	3	474	121	1	1	1	0	0	0	0	0	0	0	0	0	0	1	1	0
882	S13120132	0	3	155	164	1	1	0	0	0	0	0	0	0	0	0	0	0	1	1	0
883	S13120132	0	3	10	504	1	0	1	0	0	0	0	0	0	0	0	0	0	1	0	1
884	S13120132	0	3	68	196	1	1	0	0	0	0	0	0	0	0	0	0	0	1	1	0
885	S13120132	0	3	456	437	1	1	1	0	0	0	0	0	0	0	0	0	0	1	1	0
886	S13120132	0	3	525	89	1	0	0	0	0	0	0	0	0	0	0	0	0	1	0	1
887	S13120132	0	3	467	121	1	1	0	0	0	0	0	0	0	0	0	0	0	1	1	0
888	S13120132	0	3	339	215	1	1	1	0	0	0	0	0	0	0	0	0	0	1	1	0
889	S13120132	0	3	691	171	1	0	0	0	0	0	0	0	0	0	0	0	0	1	0	1
890	S13120132	0	3	184	408	1	1	0	0	0	0	0	0	0	0	0	0	0	1	1	0
891	S13120132	0	3	35	743	1	1	0	0	0	0	0	0	0	0	0	0	0	1	1	0
892	S13120132	0	3	238	515	1	1	1	0	0	0	0	0	0	0	0	0	0	1	1	0
893	S13120132	0	3	115	520	1	0	1	0	0	0	0	0	0	0	0	0	0	1	0	1
894	S13120132	0	3	657	96	1	1	0	0	0	1	0	0	0	0	1	0	0	0	0	0
895	S13120132	0	3	339	254	1	1	1	0	0	0	0	0	0	0	0	0	0	1	1	0
896	S13120132	0	3	577	33	1	1	0	0	0	0	0	0	0	0	0	0	0	1	1	0
897	S13120132	0	3	150	297	1	1	0	0	0	0	0	0	0	0	0	0	0	1	1	0
898	S13120132	0	3	312	544	1	0	1	0	0	0	0	0	0	0	0	0	0	1	0	1
899	S13120132	0	3	551	111	1	1	0	0	0	0	0	0	0	0	0	0	0	1	1	0
900	S13120132	0	3	384	402	1	0	1	0	0	0	0	0	0	0	0	0	0	1	0	1
901	S13120132	0	3	588	28	1	1	0	0	0	0	0	0	0	0	0	0	0	1	1	0
902	S13120132	0	3	234	526	1	1	1	0	0	0	0	0	0	0	0	0	0	1	1	0
903	S13120132	0	3	222	21	1	1	1	0	0	0	0	0	0	0	0	0	0	1	1	0
904	S13120132	0	3	686	140	1	0	1	0	0	0	0	0	0	0	0	0	0	1	0	1
905	S13120132	0	3	185	594	1	0	1	0	0	0	0	0	0	0	0	0	0	1	0	1
906	S13120132	0	3	384	152	1	1	1	0	0	0	0	0	0	0	0	0	0	1	1	0
907	S13120132	0	3	26	447	1	1	1	0	0	0	0	0	0	0	0	0	0	1	1	0
908	S13120132	0	3	222	457	1	1	1	0	0	0	0	0	0	0	0	0	0	1	1	0
909	S13120132	0	3	323	510	1	1	0	0	0	0	0	0	0	0	0	0	0	1	1	0
910	S13120132	0	3	206	265	1	0	0	0	0	0	0	0	0	0	0	0	0	1	0	1
911	S13120132	0	3	606	310	1	0	0	0	0	0	0	0	0	0	0	0	0	1	0	1
912	S13120132	0	3	450	57	1	1	1	0	0	0	0	0	0	0	0	0	0	1	1	0
913	S13120132	0	3	207	428	1	1	1	0	0	0	0	0	0	0	0	0	0	1	1	0
914	S13120132	0	3	97	66	1	1	0	0	0	0	0	0	0	0	0	0	0	1	1	0
915	S13120132	0	3	696	139	1	1	1	0	0	0	0	0	0	0	0	0	0	1	1	0
916	S13120132	0	3	457	229	1	1	1	0	0	0	0	0	0	0	0	0	0	1	1	0
917	S13120132	0	3	623	107	1	1	1	0	0	0	0	0	0	0	0	0	0	1	1	0
918	S13120132	0	3	380	212	1	0	1	0	0	0	0	0	0	0	0	0	0	1	0	1
919	S13120132	0	3	232	454	1	1	1	0	0	0	0	0	0	0	0	0	0	1	1	0
920	S13120132	0	3	399	241	1	1	0	0	0	0	0	0	0	0	0	0	0	1	1	0
921	S13120132	0	3	416	317	1	1	0	0	0	0	0	0	0	0	0	0	0	1	1	0
922	S13120132	0	3	284	468	1	0	0	0	0	0	0	0	0	0	0	0	0	1	0	1
923	S13120132	0	3	297	495	1	1	1	0	0	1	0	0	0	0	1	0	0	0	0	0
924	S13120132	0	3	144	569	1	1	1	0	0	0	0	0	0	0	0	0	0	1	1	0
925	S13120132	0	3	24	315	1	0	1	0	0	0	0	0	0	0	0	0	0	1	0	1
926	S13120132	0	3	163	366	1	1	0	0	1	1	0	0	0	0	1	0	0	0	0	0
927	S13120132	0	3	335	407	1	1	1	0	0	0	0	0	0	0	0	0	0	1	1	0
928	S13120132	0	3	398	176	1	1	1	0	0	0	0	0	0	0	0	0	0	1	1	0
929	S13120132	0	3	503	364	1	1	0	0	0	0	0	0	0	0	0	0	0	1	1	0
930	S13120132	0	3	431	411	1	0	0	0	0	0	0	0	0	0	0	0	0	1	0	1
931	S13120132	0	3	344	288	1	1	0	0	0	0	0	0	0	0	0	0	0	1	1	0
932	S13120132	0	3	278	349	1	1	0	0	0	0	0	1	0	0	0	0	0	1	1	0
933	S13120132	0	3	207	363	1	1	0	0	1	0	0	0	0	0	0	0	0	0	0	0
934	S13120132	0	3	254	649	1	1	0	0	0	0	0	0	0	0	0	0	0	1	1	0
935	S13120132	0	3	353	125	1	1	1	0	0	0	0	0	0	0	0	0	0	1	1	0
936	S13120132	0	3	388	486	1	1	0	0	0	0	0	0	0	0	0	0	0	1	1	0
937	S13120132	0	3	479	313	1	0	1	0	0	0	0	0	0	0	0	0	0	1	0	1
938	S13120132	0	3	334	419	1	1	0	0	0	0	0	0	0	0	0	0	0	1	1	0
939	S13120132	0	3	487	69	1	0	1	0	0	0	0	0	0	0	0	0	0	1	0	1
940	S13120132	0	3	44	89	1	1	0	0	0	0	0	0	0	0	0	0	0	1	1	0
941	S13120132	0	3	119	315	1	1	0	0	0	0	0	0	0	0	0	0	0	1	1	0
942	S13120132	0	3	380	347	1	0	1	0	0	0	0	0	0	0	0	0	0	1	0	1
943	S13120132	0	3	517	105	1	0	1	0	0	0	0	0	0	0	0	0	0	1	0	1
944	S13120132	0	3	427	327	1	1	1	0	0	0	0	0	0	0	0	0	0	1	1	0
945	S13120132	0	3	744	142	1	1	1	0	0	0	0	0	0	0	0	0	0	1	1	0
946	S13120132	0	3	165	519	1	0	1	0	0	0	0	0	0	0	0	0	0	1	0	1
947	S13120132	0	3	352	66	1	1	1	0	0	0	0	0	0	0	0	0	0	1	1	0
948	S13120132	0	3	699	264	1	1	1	0	0	0	0	0	0	0	0	0	0	1	1	0
949	S13120132	0	3	314	299	1	1	1	0	0	1	0	1	0	0	1	1	0	0	0	0
950	S13120132	0	3	202	444	1	1	1	0	0	0	0	0	0	0	0	0	0	1	1	0
951	S13120132	0	3	8	608	1	0	1	0	0	0	0	0	0	0	0	0	0	1	0	1
952	S13120132	0	3	170	299	1	0	0	0	0	0	0	0	0	0	0	0	0	1	0	1
953	S13120132	0	3	71	344	1	1	1	0	0	0	0	0	0	0	0	0	0	1	1	0
954	S13120132	0	3	312	553	1	1	0	0	0	0	0	0	0	0	0	0	0	1	1	0
955	S13120132	0	3	501	129	1	0	1	0	0	0	0	0	0	0	0	0	0	1	0	1
956	S13120132	0	3	300	169	1	1	0	0	1	0	0	0	0	0	0	0	0	0	0	0
957	S13120132	0	3	686	232	1	1	1	0	0	0	0	0	0	0	0	0	0	1	1	0
958	S13120132	0	3	195	588	1	0	1	0	0	0	0	0	0	0	0	0	0	1	0	1
959	S13120132	0	3	377	131	1	1	1	0	0	0	0	0	0	0	0	0	0	1	1	0
960	S13120132	0	3	629	198	1	0	0	0	0	0	0	0	0	0	0	0	0	1	0	1
961	S13120132	0	3	612	276	1	0	1	0	0	0	0	0	0	0	0	0	0	1	0	1
962	S13120132	0	3	49	619	1	1	1	0	0	0	0	0	0	0	0	0	0	1	1	0
963	S13120132	0	3	208	330	1	1	0	0	0	1	0	0	0	0	1	0	0	0	0	0
964	S13120132	0	3	32	287	1	1	0	0	0	0	0	0	0	0	0	0	0	1	1	0
965	S13120132	0	3	185	415	1	1	1	0	0	0	0	0	0	0	0	0	0	1	1	0
966	S13120132	0	3	471	413	1	0	1	0	0	0	0	0	0	0	0	0	0	1	0	1
967	S13120132	0	3	352	92	1	1	0	1	0	1	0	1	1	0	0	1	0	0	0	0
968	S13120132	0	3	413	149	1	1	0	0	0	0	0	0	0	0	0	0	0	1	1	0
969	S13120132	0	3	497	437	1	1	0	0	0	0	0	0	0	0	0	0	0	1	1	0
970	S13120132	0	3	545	13	1	1	0	0	0	0	0	0	0	0	0	0	0	1	1	0
971	S13120132	0	3	422	121	1	1	1	0	0	0	0	0	0	0	0	0	0	1	1	0
972	S13120132	0	3	238	102	1	1	0	0	0	0	0	0	0	0	0	0	0	1	1	0
973	S13120132	0	3	494	405	1	1	0	0	0	0	0	0	0	0	0	0	0	1	1	0
974	S13120132	0	3	128	450	1	1	0	0	0	1	0	1	0	0	1	1	0	0	0	0
975	S13120132	0	3	463	367	1	0	1	0	0	0	0	0	0	0	0	0	0	1	0	1
976	S13120132	0	3	17	247	1	1	0	0	0	0	0	0	0	0	0	0	0	1	1	0
977	S13120132	0	3	101	72	1	1	0	0	0	0	0	0	0	0	0	0	0	1	1	0
978	S13120132	0	3	351	593	1	1	0	1	0	1	0	0	1	0	0	0	0	0	0	0
979	S13120132	0	3	495	264	1	0	1	0	0	0	0	0	0	0	0	0	0	1	0	1
980	S13120132	0	3	354	369	1	0	1	0	0	0	0	0	0	0	0	0	0	1	0	1
981	S13120132	0	3	367	97	1	1	1	0	0	0	0	0	0	0	0	0	0	1	1	0
982	S13120132	0	3	594	220	1	0	0	0	0	0	0	0	0	0	0	0	0	1	0	1
983	S13120132	0	3	3	380	1	0	0	0	0	0	0	0	0	0	0	0	0	1	0	1
984	S13120132	0	3	193	201	1	1	1	0	0	0	0	0	0	0	0	0	0	1	1	0
985	S13120132	0	3	137	517	1	1	0	0	0	0	0	0	0	0	0	0	0	1	1	0
986	S13120132	0	3	419	177	1	1	0	0	0	0	0	0	0	0	0	0	0	1	1	0
987	S13120132	0	3	632	91	1	1	0	0	1	0	0	0	0	0	0	0	0	0	0	0
988	S13120132	0	3	68	331	1	1	1	0	0	0	0	0	0	0	0	0	0	1	1	0
989	S13120132	0	3	137	331	1	1	0	0	0	0	0	0	0	0	0	0	0	1	1	0
990	S13120132	0	3	215	636	1	1	0	0	0	0	0	0	0	0	0	0	0	1	1	0
991	S13120132	0	3	368	128	1	0	1	0	0	0	0	0	0	0	0	0	0	1	0	1
992	S13120132	0	3	578	137	1	0	0	0	0	0	0	0	0	0	0	0	0	1	0	1
993	S13120132	0	3	453	30	1	1	1	0	0	0	0	0	0	0	0	0	0	1	1	0
994	S13120132	0	3	155	340	1	1	1	0	0	0	0	0	0	0	0	0	0	1	1	0
995	S13120132	0	3	426	395	1	1	1	0	0	0	0	0	0	0	0	0	0	1	1	0
996	S13120132	0	3	145	620	1	0	1	0	0	0	0	0	0	0	0	0	0	1	0	1
997	S13120132	0	3	135	108	1	1	1	0	0	0	0	0	0	0	0	0	0	1	1	0
998	S13120132	0	3	147	136	1	1	0	0	0	0	0	0	0	0	0	0	0	1	1	0
999	S13120132	0	3	33	200	1	1	1	0	0	0	0	0	0	0	0	0	0	1	1	0
1000	S13120132	0	3	613	189	1	1	1	0	0	0	0	0	0	0	0	0	0	1	1	0
1001	S13120132	0	3	141	141	1	1	1	0	0	0	0	0	0	0	0	0	0	1	1	0
1002	S13120132	0	3	462	206	1	0	0	0	0	0	0	0	0	0	0	0	0	1	0	1
1003	S13120132	0	3	430	127	1	0	1	0	0	0	0	0	0	0	0	0	0	1	0	1
1004	S13120132	0	3	521	209	1	1	1	0	0	0	0	0	0	0	0	0	0	1	1	0
1005	S13120132	0	3	363	221	1	1	1	0	0	0	0	0	0	0	0	0	0	1	1	0
1006	S13120132	0	3	410	504	1	1	1	0	0	0	0	0	0	0	0	0	0	1	1	0
1007	S13120132	0	3	149	64	1	1	0	0	0	0	0	0	0	0	0	0	0	1	1	0
1008	S13120132	0	3	481	185	1	0	0	0	0	0	0	0	0	0	0	0	0	1	0	1
1009	S13120132	0	3	445	96	1	1	0	0	0	0	0	0	0	0	0	0	0	1	1	0
1010	S13120132	0	3	248	268	1	1	1	0	0	0	0	0	0	0	0	0	0	1	1	0
1011	S13120132	0	3	380	546	1	1	0	0	0	0	0	0	0	0	0	0	0	1	1	0
1012	S13120132	0	3	379	388	1	0	1	0	0	0	0	0	0	0	0	0	0	1	0	1
1013	S13120132	0	3	94	424	1	1	0	0	0	0	0	0	0	0	0	0	0	1	1	0
1014	S13120132	0	3	471	427	1	0	0	0	0	0	0	0	0	0	0	0	0	1	0	1
1015	S13120132	0	3	435	71	1	1	1	0	0	0	0	0	0	0	0	0	0	1	1	0
1016	S13120132	0	3	122	233	1	1	0	0	0	0	0	0	0	0	0	0	0	1	1	0
1017	S13120132	0	3	351	281	1	1	1	0	0	0	0	0	0	0	0	0	0	1	1	0
1018	S13120132	0	3	574	366	1	1	0	0	0	0	0	0	0	0	0	0	0	1	1	0
1019	S13120132	0	3	289	589	1	1	0	0	0	0	0	0	0	0	0	0	0	1	1	0
1020	S13120132	0	3	440	326	1	1	0	0	0	0	0	0	0	0	0	0	0	1	1	0
1021	S13120132	0	3	218	588	1	0	0	0	0	0	0	0	0	0	0	0	0	1	0	1
1022	S13120132	0	3	187	630	1	0	1	0	0	0	0	0	0	0	0	0	0	1	0	1
1023	S13120132	0	3	109	137	1	1	0	0	0	0	0	0	0	0	0	0	0	1	1	0
1024	S13120132	0	3	643	11	1	0	0	0	0	0	0	0	0	0	0	0	0	1	0	1
1025	S13120132	0	3	269	30	1	1	0	1	0	1	0	0	1	0	0	0	0	0	0	0
1026	S13120132	0	3	282	142	1	1	0	0	1	0	0	0	0	0	0	0	0	0	0	0
1027	S13120132	0	3	186	465	1	1	1	0	0	0	0	0	0	0	0	0	0	1	1	0
1028	S13120132	0	3	42	663	1	1	0	0	0	0	0	0	0	0	0	0	0	1	1	0
1029	S13120132	0	3	561	3	1	1	1	0	0	0	0	0	0	0	0	0	0	1	1	0
1030	S13120132	0	3	381	324	1	1	0	0	0	0	0	0	0	0	0	0	0	1	1	0
1031	S13120132	0	3	289	639	1	1	0	1	0	1	0	0	1	0	0	0	0	0	0	0
1032	S13120132	0	3	367	225	1	0	0	0	0	0	0	0	0	0	0	0	0	1	0	1
1033	S13120132	0	3	20	238	1	1	1	0	0	0	0	0	0	0	0	0	0	1	1	0
1034	S13120132	0	3	386	342	1	1	1	0	0	0	0	0	0	0	0	0	0	1	1	0
1035	S13120132	0	3	294	403	1	1	1	0	0	0	0	0	0	0	0	0	0	1	1	0
1036	S13120132	0	3	474	460	1	1	0	0	0	0	0	0	0	0	0	0	0	1	1	0
1037	S13120132	0	3	264	600	1	1	0	0	0	0	0	0	0	0	0	0	0	1	1	0
1038	S13120132	0	3	206	394	1	1	1	0	0	0	0	0	0	0	0	0	0	1	1	0
1039	S13120132	0	3	101	175	1	1	1	0	0	0	0	0	0	0	0	0	0	1	1	0
1040	S13120132	0	3	516	60	1	1	1	0	0	0	0	0	0	0	0	0	0	1	1	0
1041	S13120132	0	3	413	495	1	1	0	0	0	0	0	0	0	0	0	0	0	1	1	0
1042	S13120132	0	3	692	120	1	0	0	0	0	0	0	0	0	0	0	0	0	1	0	1
1043	S13120132	0	3	218	326	1	1	0	0	1	0	0	0	0	0	0	0	0	0	0	0
1044	S13120132	0	3	457	164	1	1	1	0	0	0	0	0	0	0	0	0	0	1	1	0
1045	S13120132	0	3	629	264	1	0	0	0	0	0	0	0	0	0	0	0	0	1	0	1
1046	S13120132	0	3	553	352	1	1	0	0	0	0	0	0	0	0	0	0	0	1	1	0
1047	S13120132	0	3	189	132	1	1	1	0	0	0	0	0	0	0	0	0	0	1	1	0
1048	S13120132	0	3	221	532	1	1	0	0	0	0	0	0	0	0	0	0	0	1	1	0
1049	S13120132	0	3	356	476	1	1	1	0	0	0	0	0	0	0	0	0	0	1	1	0
1050	S13120132	0	3	347	511	1	1	1	0	0	0	0	0	0	0	0	0	0	1	1	0
1051	S13120132	0	3	9	659	1	1	1	0	0	0	0	0	0	0	0	0	0	1	1	0
1052	S13120132	0	3	472	440	1	1	0	0	0	0	0	0	0	0	0	0	0	1	1	0
1053	S13120132	0	3	276	515	1	1	1	0	0	0	0	0	0	0	0	0	0	1	1	0
1054	S13120132	0	3	95	347	1	1	0	0	1	0	0	0	0	0	0	0	0	0	0	0
1055	S13120132	0	3	245	595	1	1	0	0	0	0	0	0	0	0	0	0	0	1	1	0
1056	S13120132	0	3	89	409	1	0	1	0	0	0	0	0	0	0	0	0	0	1	0	1
1057	S13120132	0	3	420	339	1	0	1	0	0	0	0	0	0	0	0	0	0	1	0	1
1058	S13120132	0	3	550	189	1	0	0	0	0	0	0	0	0	0	0	0	0	1	0	1
1059	S13120132	0	3	282	181	1	1	1	0	1	0	0	0	0	0	0	0	0	0	0	0
1060	S13120132	0	3	118	304	1	1	0	0	0	0	0	0	0	0	0	0	0	1	1	0
1061	S13120132	0	3	161	316	1	1	0	0	0	0	0	1	0	0	0	0	0	1	1	0
1062	S13120132	0	3	186	348	1	1	1	0	0	0	0	0	0	0	0	0	0	1	1	0
1063	S13120132	0	3	332	559	1	0	1	0	0	0	0	0	0	0	0	0	0	1	0	1
1064	S13120132	0	3	273	213	1	1	0	0	0	0	0	0	0	0	0	0	0	1	1	0
1065	S13120132	0	3	368	268	1	0	0	0	0	0	0	0	0	0	0	0	0	1	0	1
1066	S13120132	0	3	440	419	1	1	1	0	0	0	0	0	0	0	0	0	0	1	1	0
1067	S13120132	0	3	70	491	1	0	0	0	0	0	0	0	0	0	0	0	0	1	0	1
1068	S13120132	0	3	176	564	1	1	0	0	0	0	0	0	0	0	0	0	0	1	1	0
1069	S13120132	0	3	243	89	1	1	1	0	0	0	0	0	0	0	0	0	0	1	1	0
1070	S13120132	0	3	284	555	1	1	0	0	0	0	0	0	0	0	0	0	0	1	1	0
1071	S13120132	0	3	225	583	1	0	0	0	0	0	0	0	0	0	0	0	0	1	0	1
1072	S13120132	0	3	293	250	1	1	0	0	1	0	0	0	0	0	0	0	0	0	0	0
1073	S13120132	0	3	471	23	1	1	1	0	0	0	0	0	0	0	0	0	0	1	1	0
1074	S13120132	0	3	589	44	1	0	0	0	0	1	0	0	0	0	1	0	0	0	0	0
1075	S13120132	0	3	653	55	1	1	0	0	0	0	0	0	0	0	0	0	0	1	1	0
1076	S13120132	0	3	303	459	1	1	0	0	0	0	0	0	0	0	0	0	0	1	1	0
1077	S13120132	0	3	279	545	1	1	1	0	0	0	0	0	0	0	0	0	0	1	1	0
1078	S13120132	0	3	148	666	1	1	0	0	0	0	0	0	0	0	0	0	0	1	1	0
1079	S13120132	0	3	352	208	1	1	0	0	0	0	0	0	0	0	0	0	0	1	1	0
1080	S13120132	0	3	745	111	1	0	0	0	0	0	0	0	0	0	0	0	0	1	0	1
1081	S13120132	0	3	227	305	1	1	0	0	0	0	0	0	0	0	0	0	0	1	1	0
1082	S13120132	0	3	125	360	1	0	1	0	0	0	0	0	0	0	0	0	0	1	0	1
1083	S13120132	0	3	76	486	1	0	1	0	0	0	0	0	0	0	0	0	0	1	0	1
1084	S13120132	0	3	26	588	1	0	0	0	0	0	0	0	0	0	0	0	0	1	0	1
1085	S13120132	0	3	263	114	1	1	1	0	0	0	0	0	0	0	0	0	0	1	1	0
1086	S13120132	0	3	292	598	1	1	0	0	0	0	0	0	0	0	0	0	0	1	1	0
1087	S13120132	0	3	296	151	1	1	0	0	0	0	0	0	0	0	0	0	0	1	1	0
1088	S13120132	0	3	201	203	1	1	1	0	1	0	0	0	0	0	0	0	0	0	0	0
1089	S13120132	0	3	212	103	1	1	1	0	1	0	0	0	0	0	0	0	0	0	0	0
1090	S13120132	0	3	698	180	1	1	0	0	0	0	0	0	0	0	0	0	0	1	1	0
1091	S13120132	0	3	414	200	1	1	0	0	0	0	0	0	0	0	0	0	0	1	1	0
1092	S13120132	0	3	424	537	1	1	0	1	0	0	0	0	0	0	0	0	0	0	0	0
1093	S13120132	0	3	552	105	1	1	0	0	0	0	0	0	0	0	0	0	0	1	1	0
1094	S13120132	0	3	601	397	1	1	0	0	0	0	0	0	0	0	0	0	0	1	1	0
1095	S13120132	0	3	397	228	1	1	1	0	0	0	0	0	0	0	0	0	0	1	1	0
1096	S13120132	0	3	436	519	1	1	0	0	0	1	0	0	0	0	1	0	0	0	0	0
1097	S13120132	0	3	317	615	1	1	0	1	0	1	0	1	1	0	0	1	0	0	0	0
1098	S13120132	0	3	170	141	1	1	0	0	0	0	0	0	0	0	0	0	0	1	1	0
1099	S13120132	0	3	241	534	1	1	0	0	0	0	0	0	0	0	0	0	0	1	1	0
1100	S13120132	0	3	297	303	1	0	0	0	0	0	0	0	0	0	0	0	0	1	0	1
1101	S13120132	0	3	172	385	1	1	1	0	0	0	0	0	0	0	0	0	0	1	1	0
1102	S13120132	0	3	175	515	1	0	1	0	0	0	0	0	0	0	0	0	0	1	0	1
1103	S13120132	0	3	31	193	1	1	0	0	0	0	0	0	0	0	0	0	0	1	1	0
1104	S13120132	0	3	28	38	1	0	0	0	0	0	0	0	0	0	0	0	0	1	0	1
1105	S13120132	0	3	587	227	1	0	0	0	0	0	0	0	0	0	0	0	0	1	0	1
1106	S13120132	0	3	373	231	1	1	1	0	0	0	0	0	0	0	0	0	0	1	1	0
1107	S13120132	0	3	252	288	1	1	0	0	1	0	0	0	0	0	0	0	0	0	0	0
1108	S13120132	0	3	616	21	1	0	1	0	0	0	0	0	0	0	0	0	0	1	0	1
1109	S13120132	0	3	548	288	1	0	1	0	0	0	0	0	0	0	0	0	0	1	0	1
1110	S13120132	0	3	485	41	1	1	0	0	0	1	0	0	0	0	1	0	0	0	0	0
1111	S13120132	0	3	211	352	1	1	0	0	0	0	0	0	0	0	0	0	0	1	1	0
1112	S13120132	0	3	719	187	1	1	0	0	0	0	0	0	0	0	0	0	0	1	1	0
1113	S13120132	0	3	411	322	1	0	1	0	0	0	0	0	0	0	0	0	0	1	0	1
1114	S13120132	0	3	102	120	1	1	0	0	0	0	0	0	0	0	0	0	0	1	1	0
1115	S13120132	0	3	196	285	1	1	0	0	0	0	0	0	0	0	0	0	0	1	1	0
1116	S13120132	0	3	101	641	1	0	1	0	0	0	0	0	0	0	0	0	0	1	0	1
1117	S13120132	0	3	281	356	1	1	0	1	0	1	0	0	1	0	0	0	0	0	0	0
1118	S13120132	0	3	311	354	1	1	0	0	0	0	0	0	0	0	0	0	0	1	1	0
1119	S13120132	0	3	334	222	1	1	0	0	0	0	0	0	0	0	0	0	0	1	1	0
1120	S13120132	0	3	122	412	1	1	0	1	0	1	0	1	1	0	0	1	0	0	0	0
1121	S13120132	0	3	287	447	1	1	0	0	0	0	0	0	0	0	0	0	0	1	1	0
1122	S13120132	0	3	293	23	1	1	1	0	0	0	0	0	0	0	0	0	0	1	1	0
1123	S13120132	0	3	355	34	1	1	1	0	0	0	0	0	0	0	0	0	0	1	1	0
1124	S13120132	0	3	222	413	1	1	0	0	0	0	0	0	0	0	0	0	0	1	1	0
1125	S13120132	0	3	344	9	1	1	0	0	0	0	0	0	0	0	0	0	0	1	1	0
1126	S13120132	0	3	238	14	1	1	1	0	0	0	0	0	0	0	0	0	0	1	1	0
1127	S13120132	0	3	280	24	1	1	1	0	0	0	0	0	0	0	0	0	0	1	1	0
1128	S13120132	0	3	696	189	1	1	0	0	0	0	0	0	0	0	0	0	0	1	1	0
1129	S13120132	0	3	405	419	1	1	1	0	0	0	0	0	0	0	0	0	0	1	1	0
1130	S13120132	0	3	88	154	1	1	1	0	0	1	0	0	0	0	1	0	0	0	0	0
1131	S13120132	0	3	380	227	1	1	1	0	0	0	0	0	0	0	0	0	0	1	1	0
1132	S13120132	0	3	144	433	1	1	1	0	0	0	0	0	0	0	0	0	0	1	1	0
1133	S13120132	0	3	519	276	1	0	1	0	0	0	0	0	0	0	0	0	0	1	0	1
1134	S13120132	0	3	508	322	1	1	1	0	0	0	0	0	0	0	0	0	0	1	1	0
1135	S13120132	0	3	172	406	1	1	0	0	0	0	0	0	0	0	0	0	0	1	1	0
1136	S13120132	0	3	262	660	1	1	0	1	0	0	0	0	0	0	0	0	0	0	0	0
1137	S13120132	0	3	408	556	1	0	0	0	0	1	0	0	0	0	1	0	0	0	0	0
1138	S13120132	0	3	341	355	1	1	0	0	0	0	0	1	0	0	0	0	0	1	1	0
1139	S13120132	0	3	290	304	1	1	0	0	0	0	1	0	0	0	0	0	0	0	0	0
1140	S13120132	0	3	532	114	1	0	1	0	0	0	0	0	0	0	0	0	0	1	0	1
1141	S13120132	0	3	681	182	1	0	1	0	0	0	0	0	0	0	0	0	0	1	0	1
1142	S13120132	0	3	602	190	1	0	0	0	0	0	0	0	0	0	0	0	0	1	0	1
1143	S13120132	0	3	125	337	1	0	0	0	0	0	0	0	0	0	0	0	0	1	0	1
1144	S13120132	0	3	195	423	1	0	0	0	0	0	0	0	0	0	0	0	0	1	0	1
1145	S13120132	0	3	239	401	1	1	0	0	0	0	0	0	0	0	0	0	0	1	1	0
1146	S13120132	0	3	48	658	1	1	1	0	0	0	0	0	0	0	0	0	0	1	1	0
1147	S13120132	0	3	135	597	1	0	0	0	0	0	0	0	0	0	0	0	0	1	0	1
1148	S13120132	0	3	341	372	1	0	1	0	0	0	0	0	0	0	0	0	0	1	0	1
1149	S13120132	0	3	485	427	1	0	0	0	0	0	0	0	0	0	0	0	0	1	0	1
1150	S13120132	0	3	293	433	1	1	0	0	0	0	0	0	0	0	0	0	0	1	1	0
1151	S13120132	0	3	8	625	1	1	0	0	0	0	0	0	0	0	0	0	0	1	1	0
1152	S13120132	0	3	251	576	1	0	1	0	0	0	0	0	0	0	0	0	0	1	0	1
1153	S13120132	0	3	35	573	1	0	0	0	0	0	0	0	0	0	0	0	0	1	0	1
1154	S13120132	0	3	38	363	1	1	1	0	0	0	0	0	0	0	0	0	0	1	1	0
1155	S13120132	0	3	309	620	1	1	0	0	0	1	0	0	0	0	1	0	0	0	0	0
1156	S13120132	0	3	489	447	1	1	0	0	0	0	0	0	0	0	0	0	0	1	1	0
1157	S13120132	0	3	525	347	1	1	0	0	0	0	0	0	0	0	0	0	0	1	1	0
1158	S13120132	0	3	313	608	1	1	0	1	0	1	0	1	1	0	0	1	0	0	0	0
1159	S13120132	0	3	38	169	1	1	1	0	0	0	0	0	0	0	0	0	0	1	1	0
1160	S13120132	0	3	433	229	1	1	1	0	0	0	0	0	0	0	0	0	0	1	1	0
1161	S13120132	0	3	49	463	1	0	0	0	0	0	0	0	0	0	0	0	0	1	0	1
1162	S13120132	0	3	550	260	1	0	0	0	0	0	0	0	0	0	0	0	0	1	0	1
1163	S13120132	0	3	154	316	1	1	0	0	1	0	0	0	0	0	0	0	0	0	0	0
1164	S13120132	0	3	332	49	1	1	1	0	0	0	0	0	0	0	0	0	0	1	1	0
1165	S13120132	0	3	168	546	1	1	1	0	0	0	0	0	0	0	0	0	0	1	1	0
1166	S13120132	0	3	491	286	1	1	1	0	0	0	0	0	0	0	0	0	0	1	1	0
1167	S13120132	0	3	731	7	1	1	1	0	0	0	0	0	0	0	0	0	0	1	1	0
1168	S13120132	0	3	44	21	1	1	0	0	1	0	0	0	0	0	0	0	0	0	0	0
1169	S13120132	0	3	436	219	1	1	0	0	0	0	0	0	0	0	0	0	0	1	1	0
1170	S13120132	0	3	157	100	1	1	0	0	0	0	0	0	0	0	0	0	0	1	1	0
1171	S13120132	0	3	275	651	1	1	0	1	0	1	0	0	1	0	0	0	0	0	0	0
1172	S13120132	0	3	179	145	1	1	1	0	0	0	0	0	0	0	0	0	0	1	1	0
1173	S13120132	0	3	75	66	1	1	0	0	0	0	0	0	0	0	0	0	0	1	1	0
1174	S13120132	0	3	111	130	1	1	1	0	0	0	0	0	0	0	0	0	0	1	1	0
1175	S13120132	0	3	402	284	1	0	1	0	0	0	0	0	0	0	0	0	0	1	0	1
1176	S13120132	0	3	400	16	1	1	1	0	0	0	0	0	0	0	0	0	0	1	1	0
1177	S13120132	0	3	434	255	1	0	0	0	0	1	0	0	0	0	1	0	0	0	0	0
1178	S13120132	0	3	427	363	1	0	1	0	0	0	0	0	0	0	0	0	0	1	0	1
1179	S13120132	0	3	475	99	1	1	1	0	0	0	0	0	0	0	0	0	0	1	1	0
1180	S13120132	0	3	419	269	1	1	1	0	0	0	0	0	0	0	0	0	0	1	1	0
1181	S13120132	0	3	371	385	1	1	1	0	0	0	0	0	0	0	0	0	0	1	1	0
1182	S13120132	0	3	71	639	1	1	1	0	0	0	0	0	0	0	0	0	0	1	1	0
1183	S13120132	0	3	198	157	1	1	1	0	0	0	0	0	0	0	0	0	0	1	1	0
1184	S13120132	0	3	251	417	1	1	1	0	0	0	0	0	0	0	0	0	0	1	1	0
1185	S13120132	0	3	50	444	1	0	1	0	0	0	0	0	0	0	0	0	0	1	0	1
1186	S13120132	0	3	346	557	1	1	0	0	0	0	0	0	0	0	0	0	0	1	1	0
1187	S13120132	0	3	466	98	1	0	0	0	0	0	0	0	0	0	0	0	0	1	0	1
1188	S13120132	0	3	154	586	1	1	1	0	0	0	0	0	0	0	0	0	0	1	1	0
1189	S13120132	0	3	521	434	1	1	0	0	0	0	0	0	0	0	0	0	0	1	1	0
1190	S13120132	0	3	343	183	1	1	0	0	0	0	0	0	0	0	0	0	0	1	1	0
1191	S13120132	0	3	681	17	1	0	0	0	0	0	0	0	0	0	0	0	0	1	0	1
1192	S13120132	0	3	401	265	1	1	1	0	0	0	0	0	0	0	0	0	0	1	1	0
1193	S13120132	0	3	114	311	1	1	1	1	0	0	1	0	0	1	0	0	0	0	0	0
1194	S13120132	0	3	256	396	1	1	1	0	0	0	0	0	0	0	0	0	0	1	1	0
1195	S13120132	0	3	431	140	1	0	1	0	0	0	0	0	0	0	0	0	0	1	0	1
1196	S13120132	0	3	211	263	1	1	0	0	0	0	0	0	0	0	0	0	0	1	1	0
1197	S13120132	0	3	156	309	1	1	0	0	0	0	0	0	0	0	0	0	0	1	1	0
1198	S13120132	0	3	290	667	1	1	0	1	0	1	0	0	1	0	0	0	0	0	0	0
1199	S13120132	0	3	44	40	1	0	0	0	0	0	0	0	0	0	0	0	0	1	0	1
1200	S13120132	0	3	547	88	1	0	0	0	0	0	0	0	0	0	0	0	0	1	0	1
1201	S13120132	0	3	693	223	1	1	0	0	0	0	0	0	0	0	0	0	0	1	1	0
1202	S13120132	0	3	290	255	1	1	0	0	0	0	0	0	0	0	0	0	0	1	1	0
1203	S13120132	0	3	386	287	1	1	1	0	0	0	0	0	0	0	0	0	0	1	1	0
1204	S13120132	0	3	262	653	1	1	0	1	0	1	0	0	1	0	0	0	0	0	0	0
1205	S13120132	0	3	245	656	1	1	0	0	0	0	0	0	0	0	0	0	0	1	1	0
1206	S13120132	0	3	678	60	1	1	0	0	0	0	0	0	0	0	0	0	0	1	1	0
1207	S13120132	0	3	71	93	1	1	0	0	0	0	0	0	0	0	0	0	0	1	1	0
1208	S13120132	0	3	546	305	1	1	0	0	0	0	0	0	0	0	0	0	0	1	1	0
1209	S13120132	0	3	272	645	1	1	0	1	0	1	0	0	1	0	0	0	0	0	0	0
1210	S13120132	0	3	588	76	1	1	0	0	0	1	0	0	0	0	1	0	0	0	0	0
1211	S13120132	0	3	521	98	1	0	1	0	0	0	0	0	0	0	0	0	0	1	0	1
1212	S13120132	0	3	17	232	1	1	0	0	0	0	0	0	0	0	0	0	0	1	1	0
1213	S13120132	0	3	165	531	1	0	1	0	0	0	0	0	0	0	0	0	0	1	0	1
1214	S13120132	0	3	476	211	1	0	1	0	0	0	0	0	0	0	0	0	0	1	0	1
1215	S13120132	0	3	613	316	1	0	0	0	0	0	0	0	0	0	0	0	0	1	0	1
1216	S13120132	0	3	95	156	1	1	1	0	0	0	0	0	0	0	0	0	0	1	1	0
1217	S13120132	0	3	47	158	1	1	0	0	0	0	0	0	0	0	0	0	0	1	1	0
1218	S13120132	0	3	610	384	1	1	1	0	0	0	0	0	0	0	0	0	0	1	1	0
1219	S13120132	0	3	453	480	1	1	0	0	0	0	0	0	0	0	0	0	0	1	1	0
1220	S13120132	0	3	80	666	1	1	1	0	0	0	0	0	0	0	0	0	0	1	1	0
1221	S13120132	0	3	574	269	1	1	0	0	0	0	0	0	0	0	0	0	0	1	1	0
1222	S13120132	0	3	472	346	1	1	1	0	0	0	0	0	0	0	0	0	0	1	1	0
1223	S13120132	0	3	608	252	1	0	0	0	0	0	0	0	0	0	0	0	0	1	0	1
1224	S13120132	0	3	231	102	1	1	1	0	0	0	0	0	0	0	0	0	0	1	1	0
1225	S13120132	0	3	370	145	1	1	0	0	0	0	0	0	0	0	0	0	0	1	1	0
1226	S13120132	0	3	17	175	1	1	0	0	0	0	0	0	0	0	0	0	0	1	1	0
1227	S13120132	0	3	481	27	1	1	0	0	0	0	0	0	0	0	0	0	0	1	1	0
1228	S13120132	0	3	566	44	1	1	1	0	0	0	0	0	0	0	0	0	0	1	1	0
1229	S13120132	0	3	511	111	1	1	0	0	0	0	0	0	0	0	0	0	0	1	1	0
1230	S13120132	0	3	716	19	1	1	1	0	0	0	0	0	0	0	0	0	0	1	1	0
1231	S13120132	0	3	424	173	1	1	1	0	0	0	0	0	0	0	0	0	0	1	1	0
1232	S13120132	0	3	53	330	1	1	1	0	0	0	0	0	0	0	0	0	0	1	1	0
1233	S13120132	0	3	5	476	1	1	1	0	0	0	0	0	0	0	0	0	0	1	1	0
1234	S13120132	0	3	431	575	1	1	0	0	0	0	0	0	0	0	0	0	0	1	1	0
1235	S13120132	0	3	100	482	1	0	0	0	0	0	0	0	0	0	0	0	0	1	0	1
1236	S13120132	0	3	513	317	1	0	1	0	0	0	0	0	0	0	0	0	0	1	0	1
1237	S13120132	0	3	173	327	1	0	1	0	0	0	0	0	0	0	0	0	0	1	0	1
1238	S13120132	0	3	295	563	1	1	0	0	0	0	0	0	0	0	0	0	0	1	1	0
1239	S13120132	0	3	306	206	1	1	0	0	1	0	0	0	0	0	0	0	0	0	0	0
1240	S13120132	0	3	140	644	1	0	0	0	0	0	0	0	0	0	0	0	0	1	0	1
1241	S13120132	0	3	12	561	1	0	1	0	0	0	0	0	0	0	0	0	0	1	0	1
1242	S13120132	0	3	215	488	1	1	0	1	0	0	0	1	0	0	0	0	0	0	0	0
1243	S13120132	0	3	25	371	1	0	0	0	0	0	0	0	0	0	0	0	0	1	0	1
1244	S13120132	0	3	422	292	1	1	0	0	0	0	0	0	0	0	0	0	0	1	1	0
1245	S13120132	0	3	324	160	1	1	1	0	0	0	0	0	0	0	0	0	0	1	1	0
1246	S13120132	0	3	343	42	1	1	1	0	0	0	0	0	0	0	0	0	0	1	1	0
1247	S13120132	0	3	363	319	1	0	1	0	0	0	0	0	0	0	0	0	0	1	0	1
1248	S13120132	0	3	731	149	1	1	0	0	0	0	0	0	0	0	0	0	0	1	1	0
1249	S13120132	0	3	223	110	1	1	1	0	0	0	0	0	0	0	0	0	0	1	1	0
1250	S13120132	0	3	71	134	1	1	1	0	0	0	0	0	0	0	0	0	0	1	1	0
1251	S13120132	0	3	403	478	1	0	0	0	0	0	0	0	0	0	0	0	0	1	0	1
1252	S13120132	0	3	184	221	1	1	1	0	0	0	0	0	0	0	0	0	0	1	1	0
1253	S13120132	0	3	288	330	1	1	1	0	0	0	0	0	0	0	0	0	0	1	1	0
1254	S13120132	0	3	53	363	1	1	1	0	0	0	0	0	0	0	0	0	0	1	1	0
1255	S13120132	0	3	49	636	1	1	1	0	0	0	0	0	0	0	0	0	0	1	1	0
1256	S13120132	0	3	318	462	1	1	1	0	0	0	0	0	0	0	0	0	0	1	1	0
1257	S13120132	0	3	518	263	1	1	1	0	0	0	0	0	0	0	0	0	0	1	1	0
1258	S13120132	0	3	320	442	1	1	1	0	0	0	0	0	0	0	0	0	0	1	1	0
1259	S13120132	0	3	532	304	1	0	0	0	0	0	0	0	0	0	0	0	0	1	0	1
1260	S13120132	0	3	669	58	1	1	0	0	0	0	0	0	0	0	0	0	0	1	1	0
1261	S13120132	0	3	475	221	1	1	0	0	0	0	0	0	0	0	0	0	0	1	1	0
1262	S13120132	0	3	156	443	1	1	1	0	0	0	0	0	0	0	0	0	0	1	1	0
1263	S13120132	0	3	426	143	1	0	1	0	0	0	0	0	0	0	0	0	0	1	0	1
1264	S13120132	0	3	130	433	1	1	0	0	0	1	0	1	0	0	1	1	0	0	0	0
1265	S13120132	0	3	41	643	1	1	1	0	0	0	0	0	0	0	0	0	0	1	1	0
1266	S13120132	0	3	117	470	1	0	1	0	0	0	0	0	0	0	0	0	0	1	0	1
1267	S13120132	0	3	138	363	1	0	1	0	0	0	0	0	0	0	0	0	0	1	0	1
1268	S13120132	0	3	58	151	1	0	1	0	0	0	0	0	0	0	0	0	0	1	0	1
1269	S13120132	0	3	518	240	1	1	1	0	0	0	0	0	0	0	0	0	0	1	1	0
1270	S13120132	0	3	150	367	1	1	0	0	1	0	0	0	0	0	0	0	0	0	0	0
1271	S13120132	0	3	167	606	1	0	1	0	0	0	0	0	0	0	0	0	0	1	0	1
1272	S13120132	0	3	666	209	1	0	0	0	0	0	0	0	0	0	0	0	0	1	0	1
1273	S13120132	0	3	303	149	1	1	1	0	0	0	0	0	0	0	0	0	0	1	1	0
1274	S13120132	0	3	367	154	1	1	0	0	1	0	0	0	0	0	0	0	0	0	0	0
1275	S13120132	0	3	297	323	1	1	0	0	0	0	0	0	0	0	0	0	0	1	1	0
1276	S13120132	0	3	535	147	1	0	1	0	0	0	0	0	0	0	0	0	0	1	0	1
1277	S13120132	0	3	558	293	1	1	1	0	0	0	0	0	0	0	0	0	0	1	1	0
1278	S13120132	0	3	206	358	1	1	0	0	0	0	0	0	0	0	0	0	0	1	1	0
1279	S13120132	0	3	272	393	1	1	0	0	0	0	0	0	0	0	0	0	0	1	1	0
1280	S13120132	0	3	608	219	1	0	0	0	0	0	0	0	0	0	0	0	0	1	0	1
1281	S13120132	0	3	259	440	1	1	1	0	0	0	0	0	0	0	0	0	0	1	1	0
1282	S13120132	0	3	299	97	1	0	1	0	0	0	0	0	0	0	0	0	0	1	0	1
1283	S13120132	0	3	313	522	1	0	0	0	0	0	0	0	0	0	0	0	0	1	0	1
1284	S13120132	0	3	613	223	1	0	1	0	0	0	0	0	0	0	0	0	0	1	0	1
1285	S13120132	0	3	596	181	1	0	1	0	0	0	0	0	0	0	0	0	0	1	0	1
1286	S13120132	0	3	99	440	1	0	1	0	0	0	0	0	0	0	0	0	0	1	0	1
1287	S13120132	0	3	385	99	1	1	0	0	0	0	0	0	0	0	0	0	0	1	1	0
1288	S13120132	0	3	432	16	1	1	1	0	0	0	0	0	0	0	0	0	0	1	1	0
1289	S13120132	0	3	149	410	1	1	0	0	0	0	0	0	0	0	0	0	0	1	1	0
1290	S13120132	0	3	13	357	1	0	0	0	0	0	0	0	0	0	0	0	0	1	0	1
1291	S13120132	0	3	348	237	1	0	1	0	0	0	0	0	0	0	0	0	0	1	0	1
1292	S13120132	0	3	409	426	1	1	0	0	0	0	0	0	0	0	0	0	0	1	1	0
1293	S13120132	0	3	505	302	1	1	0	0	0	0	0	0	0	0	0	0	0	1	1	0
1294	S13120132	0	3	160	401	1	1	0	0	0	0	0	0	0	0	0	0	0	1	1	0
1295	S13120132	0	3	377	514	1	0	0	0	0	0	0	0	0	0	0	0	0	1	0	1
1296	S13120132	0	3	529	248	1	1	1	0	0	0	0	0	0	0	0	0	0	1	1	0
1297	S13120132	0	3	51	117	1	0	0	0	0	0	0	0	0	0	0	0	0	1	0	1
1298	S13120132	0	3	93	404	1	1	0	0	0	0	0	0	0	0	0	0	0	1	1	0
1299	S13120132	0	3	501	432	1	1	0	0	0	0	0	0	0	0	0	0	0	1	1	0
1300	S13120132	0	3	563	79	1	1	0	1	0	1	0	1	1	0	0	1	0	0	0	0
1301	S13120132	0	3	88	664	1	1	1	0	0	0	0	0	0	0	0	0	0	1	1	0
1302	S13120132	0	3	256	224	1	1	1	0	0	0	0	0	0	0	0	0	0	1	1	0
1303	S13120132	0	3	262	250	1	1	0	0	0	0	0	0	0	0	0	0	0	1	1	0
1304	S13120132	0	3	176	493	1	0	0	0	0	0	0	0	0	0	0	0	0	1	0	1
1305	S13120132	0	3	622	141	1	0	1	0	0	0	0	0	0	0	0	0	0	1	0	1
1306	S13120132	0	3	263	435	1	1	1	0	0	0	0	0	0	0	0	0	0	1	1	0
1307	S13120132	0	3	190	272	1	0	1	0	0	0	0	0	0	0	0	0	0	1	0	1
1308	S13120132	0	3	112	381	1	1	0	0	0	0	0	0	0	0	0	0	0	1	1	0
1309	S13120132	0	3	548	248	1	1	1	0	0	0	0	0	0	0	0	0	0	1	1	0
1310	S13120132	0	3	313	127	1	1	0	0	0	0	0	0	0	0	0	0	0	1	1	0
1311	S13120132	0	3	27	107	1	0	1	0	0	0	0	0	0	0	0	0	0	1	0	1
1312	S13120132	0	3	544	267	1	0	1	0	0	0	0	0	0	0	0	0	0	1	0	1
1313	S13120132	0	3	398	169	1	1	1	0	0	0	0	0	0	0	0	0	0	1	1	0
1314	S13120132	0	3	320	403	1	1	1	0	0	0	0	0	0	0	0	0	0	1	1	0
1315	S13120132	0	3	321	290	1	0	0	0	0	0	0	0	0	0	0	0	0	1	0	1
1316	S13120132	0	3	44	648	1	1	1	0	0	0	0	0	0	0	0	0	0	1	1	0
1317	S13120132	0	3	205	595	1	0	0	0	0	0	0	0	0	0	0	0	0	1	0	1
1318	S13120132	0	3	364	246	1	1	0	0	1	0	0	0	0	0	0	0	0	0	0	0
1319	S13120132	0	3	54	373	1	0	1	0	0	0	0	0	0	0	0	0	0	1	0	1
1320	S13120132	0	3	332	371	1	1	1	0	0	0	0	0	0	0	0	0	0	1	1	0
1321	S13120132	0	3	56	596	1	0	1	0	0	0	0	0	0	0	0	0	0	1	0	1
1322	S13120132	0	3	521	306	1	0	1	0	0	0	0	0	0	0	0	0	0	1	0	1
1323	S13120132	0	3	66	631	1	1	0	0	0	0	0	0	0	0	0	0	0	1	1	0
1324	S13120132	0	3	122	162	1	1	0	0	0	0	0	0	0	0	0	0	0	1	1	0
1325	S13120132	0	3	594	270	1	0	0	0	0	0	0	0	0	0	0	0	0	1	0	1
1326	S13120132	0	3	52	99	1	0	0	0	0	0	0	0	0	0	0	0	0	1	0	1
1327	S13120132	0	3	608	175	1	0	0	0	0	0	0	0	0	0	0	0	0	1	0	1
1328	S13120132	0	3	396	278	1	0	0	0	0	0	0	0	0	0	0	0	0	1	0	1
1329	S13120132	0	3	268	556	1	1	0	1	0	1	0	0	1	0	0	0	0	0	0	0
1330	S13120132	0	3	673	98	1	1	0	0	0	1	0	0	0	0	1	0	0	0	0	0
1331	S13120132	0	3	141	162	1	1	1	0	0	0	0	0	0	0	0	0	0	1	1	0
1332	S13120132	0	3	212	556	1	0	1	0	0	0	0	0	0	0	0	0	0	1	0	1
1333	S13120132	0	3	303	571	1	1	0	0	0	0	0	0	0	0	0	0	0	1	1	0
1334	S13120132	0	3	260	38	1	1	1	0	0	0	0	0	0	0	0	0	0	1	1	0
1335	S13120132	0	3	146	181	1	1	1	0	0	0	0	0	0	0	0	0	0	1	1	0
1336	S13120132	0	3	250	118	1	1	0	0	0	0	0	0	0	0	0	0	0	1	1	0
1337	S13120132	0	3	322	569	1	1	1	0	0	0	0	0	0	0	0	0	0	1	1	0
1338	S13120132	0	3	274	497	1	1	1	0	0	0	0	0	0	0	0	0	0	1	1	0
1339	S13120132	0	3	288	108	1	1	0	0	0	0	0	0	0	0	0	0	0	1	1	0
1340	S13120132	0	3	629	119	1	1	1	0	0	0	0	0	0	0	0	0	0	1	1	0
1341	S13120132	0	3	120	620	1	1	1	0	0	0	0	0	0	0	0	0	0	1	1	0
1342	S13120132	0	3	286	398	1	1	0	0	0	0	0	0	0	0	0	0	0	1	1	0
1343	S13120132	0	3	136	310	1	1	1	0	0	0	0	0	0	0	0	0	0	1	1	0
1344	S13120132	0	3	347	82	1	1	1	0	0	0	0	0	0	0	0	0	0	1	1	0
1345	S13120132	0	3	182	621	1	0	0	0	0	0	0	0	0	0	0	0	0	1	0	1
1346	S13120132	0	3	447	170	1	1	0	0	0	0	0	0	0	0	0	0	0	1	1	0
1347	S13120132	0	3	502	404	1	1	0	0	0	0	0	0	0	0	0	0	0	1	1	0
1348	S13120132	0	3	66	108	1	0	1	0	0	0	0	0	0	0	0	0	0	1	0	1
1349	S13120132	0	3	487	388	1	1	0	0	0	0	0	0	0	0	0	0	0	1	1	0
1350	S13120132	0	3	631	162	1	1	0	0	0	0	0	0	0	0	0	0	0	1	1	0
1351	S13120132	0	3	728	84	1	1	0	0	0	0	0	0	0	0	0	0	0	1	1	0
1352	S13120132	0	3	518	17	1	1	0	0	0	0	0	0	0	0	0	0	0	1	1	0
1353	S13120132	0	3	468	141	1	0	1	0	0	0	0	0	0	0	0	0	0	1	0	1
1354	S13120132	0	3	198	373	1	1	0	0	0	0	0	0	0	0	0	0	0	1	1	0
1355	S13120132	0	3	154	151	1	1	0	0	1	0	0	0	0	0	0	0	0	0	0	0
1356	S13120132	0	3	494	59	1	1	0	0	0	0	0	0	0	0	0	0	0	1	1	0
1357	S13120132	0	3	477	418	1	1	0	0	0	0	0	0	0	0	0	0	0	1	1	0
1358	S13120132	0	3	662	44	1	0	1	0	0	0	0	0	0	0	0	0	0	1	0	1
1359	S13120132	0	3	87	165	1	1	0	0	0	0	0	0	0	0	0	0	0	1	1	0
1360	S13120132	0	3	166	418	1	1	0	0	0	0	0	0	0	0	0	0	0	1	1	0
1361	S13120132	0	3	235	441	1	1	0	0	0	0	0	0	0	0	0	0	0	1	1	0
1362	S13120132	0	3	59	273	1	1	0	0	1	0	0	0	0	0	0	0	0	0	0	0
1363	S13120132	0	3	293	541	1	0	1	0	0	0	0	0	0	0	0	0	0	1	0	1
1364	S13120132	0	3	74	470	1	0	0	0	0	0	0	0	0	0	0	0	0	1	0	1
1365	S13120132	0	3	740	141	1	1	1	0	0	0	0	0	0	0	0	0	0	1	1	0
1366	S13120132	0	3	152	531	1	0	0	0	0	0	0	0	0	0	0	0	0	1	0	1
1367	S13120132	0	3	123	597	1	0	0	0	0	0	0	0	0	0	0	0	0	1	0	1
1368	S13120132	0	3	360	555	1	0	0	0	0	0	0	0	0	0	0	0	0	1	0	1
1369	S13120132	0	3	90	585	1	1	0	0	0	0	0	0	0	0	0	0	0	1	1	0
1370	S13120132	0	3	65	663	1	1	0	0	0	0	0	0	0	0	0	0	0	1	1	0
1371	S13120132	0	3	260	547	1	1	0	0	0	0	0	0	0	0	0	0	0	1	1	0
1372	S13120132	0	3	176	97	1	1	0	0	0	0	0	1	0	0	0	0	0	1	1	0
1373	S13120132	0	3	189	380	1	1	0	0	0	0	0	0	0	0	0	0	0	1	1	0
1374	S13120132	0	3	408	135	1	1	1	0	0	0	0	0	0	0	0	0	0	1	1	0
1375	S13120132	0	3	166	620	1	0	0	0	0	0	0	0	0	0	0	0	0	1	0	1
1376	S13120132	0	3	174	632	1	1	0	0	0	0	0	0	0	0	0	0	0	1	1	0
1377	S13120132	0	3	432	400	1	1	0	0	0	0	0	0	0	0	0	0	0	1	1	0
1378	S13120132	0	3	275	130	1	1	0	0	0	0	0	0	0	0	0	0	0	1	1	0
1379	S13120132	0	3	534	166	1	0	0	0	0	0	0	0	0	0	0	0	0	1	0	1
1380	S13120132	0	3	297	261	1	1	0	0	1	0	1	0	0	0	0	0	0	0	0	0
1381	S13120132	0	3	480	377	1	1	0	0	0	0	0	0	0	0	0	0	0	1	1	0
1382	S13120132	0	3	647	211	1	1	0	0	0	0	0	0	0	0	0	0	0	1	1	0
1383	S13120132	0	3	676	143	1	1	0	0	0	0	0	0	0	0	0	0	0	1	1	0
1384	S13120132	0	3	353	488	1	1	1	0	0	0	0	0	0	0	0	0	0	1	1	0
1385	S13120132	0	3	428	160	1	1	1	0	0	0	0	0	0	0	0	0	0	1	1	0
1386	S13120132	0	3	91	337	1	1	0	0	1	0	0	0	0	0	0	0	0	0	0	0
1387	S13120132	0	3	196	334	1	0	1	0	0	0	0	0	0	0	0	0	0	1	0	1
1388	S13120132	0	3	616	37	1	1	0	0	0	0	0	0	0	0	0	0	0	1	1	0
1389	S13120132	0	3	122	393	1	1	0	0	0	0	0	0	0	0	0	0	0	1	1	0
1390	S13120132	0	3	84	521	1	0	1	0	0	0	0	0	0	0	0	0	0	1	0	1
1391	S13120132	0	3	184	141	1	1	0	0	1	0	0	0	0	0	0	0	0	0	0	0
1392	S13120132	0	3	363	352	1	1	1	0	0	0	0	0	0	0	0	0	0	1	1	0
1393	S13120132	0	3	356	584	1	1	0	1	0	1	0	0	1	0	0	0	0	0	0	0
1394	S13120132	0	3	549	128	1	1	0	0	0	0	0	0	0	0	0	0	0	1	1	0
1395	S13120132	0	3	412	234	1	1	1	0	0	0	0	0	0	0	0	0	0	1	1	0
1396	S13120132	0	3	248	427	1	1	0	0	0	0	0	0	0	0	0	0	0	1	1	0
1397	S13120132	0	3	110	544	1	0	0	0	0	0	0	0	0	0	0	0	0	1	0	1
1398	S13120132	0	3	455	127	1	0	0	0	0	0	0	0	0	0	0	0	0	1	0	1
1399	S13120132	0	3	297	138	1	1	0	0	0	0	0	0	0	0	0	0	0	1	1	0
1400	S13120132	0	3	381	451	1	1	1	0	0	0	0	0	0	0	0	0	0	1	1	0
1401	S13120132	0	3	84	420	1	0	0	0	0	0	0	0	0	0	0	0	0	1	0	1
1402	S13120132	0	3	306	17	1	1	0	0	0	0	0	0	0	0	0	0	0	1	1	0
1403	S13120132	0	3	709	35	1	1	0	0	0	0	0	0	0	0	0	0	0	1	1	0
1404	S13120132	0	3	582	357	1	1	1	0	0	0	0	0	0	0	0	0	0	1	1	0
1405	S13120132	0	3	244	351	1	1	1	0	0	0	0	0	0	0	0	0	0	1	1	0
1406	S13120132	0	3	410	176	1	1	1	0	0	0	0	0	0	0	0	0	0	1	1	0
1407	S13120132	0	3	731	22	1	0	0	0	0	0	0	0	0	0	0	0	0	1	0	1
1408	S13120132	0	3	714	9	1	1	0	0	0	1	0	0	0	0	1	0	0	0	0	0
1409	S13120132	0	3	389	163	1	1	0	0	0	0	0	0	0	0	0	0	0	1	1	0
1410	S13120132	0	3	65	401	1	0	0	0	0	0	0	0	0	0	0	0	0	1	0	1
1411	S13120132	0	3	116	586	1	0	0	0	0	0	0	0	0	0	0	0	0	1	0	1
1412	S13120132	0	3	284	341	1	1	0	0	0	0	0	0	0	0	0	0	0	1	1	0
1413	S13120132	0	3	322	585	1	1	0	0	0	0	0	0	0	0	0	0	0	1	1	0
1414	S13120132	0	3	156	561	1	1	0	0	0	0	0	0	0	0	0	0	0	1	1	0
1415	S13120132	0	3	264	589	1	1	0	0	0	0	0	0	0	0	0	0	0	1	1	0
1416	S13120132	0	3	490	346	1	1	0	0	0	0	0	0	0	0	0	0	0	1	1	0
1417	S13120132	0	3	130	413	1	1	0	0	0	0	0	0	0	0	0	0	0	1	1	0
1418	S13120132	0	3	178	642	1	1	0	0	0	0	0	0	0	0	0	0	0	1	1	0
1419	S13120132	0	3	624	97	1	1	0	0	0	0	0	0	0	0	0	0	0	1	1	0
1420	S13120132	0	3	380	248	1	0	0	0	0	0	0	0	0	0	0	0	0	1	0	1
1421	S13120132	0	3	453	369	1	0	0	0	0	0	0	0	0	0	0	0	0	1	0	1
1422	S13120132	0	3	571	211	1	1	0	0	0	0	0	0	0	0	0	0	0	1	1	0
1423	S13120132	0	3	121	216	1	1	0	0	0	0	0	0	0	0	0	0	0	1	1	0
1424	S13120132	0	3	409	345	1	1	1	0	0	0	0	0	0	0	0	0	0	1	1	0
1425	S13120132	0	3	102	667	1	1	0	0	0	0	0	0	0	0	0	0	0	1	1	0
1426	S13120132	0	3	570	73	1	1	0	0	0	1	0	0	0	0	1	0	0	0	0	0
1427	S13120132	0	3	326	334	1	1	0	0	0	0	0	0	0	0	0	0	0	1	1	0
1428	S13120132	0	3	38	413	1	0	1	0	0	0	0	0	0	0	0	0	0	1	0	1
1429	S13120132	0	3	173	346	1	0	0	0	0	0	0	0	0	0	0	0	0	1	0	1
1430	S13120132	0	3	619	174	1	0	0	0	0	0	0	0	0	0	0	0	0	1	0	1
1431	S13120132	0	3	609	200	1	0	0	0	0	0	0	0	0	0	0	0	0	1	0	1
1432	S13120132	0	3	265	16	1	1	0	0	1	0	0	1	0	0	0	0	0	0	0	0
1433	S13120132	0	3	507	87	1	1	1	0	0	0	0	0	0	0	0	0	0	1	1	0
1434	S13120132	0	3	121	444	1	0	0	0	0	0	0	0	0	0	0	0	0	1	0	1
1435	S13120132	0	3	293	627	1	1	0	1	0	1	0	0	1	0	0	0	0	0	0	0
1436	S13120132	0	3	492	104	1	1	1	0	0	0	0	0	0	0	0	0	0	1	1	0
1437	S13120132	0	3	91	383	1	1	1	0	0	0	0	0	0	0	0	0	0	1	1	0
1438	S13120132	0	3	578	78	1	0	0	0	0	0	0	0	0	0	0	0	0	1	0	1
1439	S13120132	0	3	735	101	1	1	1	0	0	0	0	0	0	0	0	0	0	1	1	0
1440	S13120132	0	3	479	324	1	0	0	0	0	0	0	0	0	0	0	0	0	1	0	1
1441	S13120132	0	3	133	543	1	0	0	0	0	0	0	0	0	0	0	0	0	1	0	1
1442	S13120132	0	3	24	75	1	1	0	0	0	0	0	0	0	0	0	0	0	1	1	0
1443	S13120132	0	3	316	318	1	1	0	0	0	0	0	0	0	0	0	0	0	1	1	0
1444	S13120132	0	3	467	332	1	1	1	0	0	0	0	0	0	0	0	0	0	1	1	0
1445	S13120132	0	3	744	153	1	1	0	0	0	0	0	0	0	0	0	0	0	1	1	0
1446	S13120132	0	3	577	255	1	0	0	0	0	0	0	0	0	0	0	0	0	1	0	1
1447	S13120132	0	3	272	325	1	1	0	0	0	0	0	0	0	0	0	0	0	1	1	0
1448	S13120132	0	3	296	339	1	1	0	0	0	0	0	0	0	0	0	0	0	1	1	0
1449	S13120132	0	3	40	386	1	0	0	0	0	0	0	0	0	0	0	0	0	1	0	1
1450	S13120132	0	3	7	495	1	1	1	0	0	0	0	0	0	0	0	0	0	1	1	0
1451	S13120132	0	3	23	619	1	1	1	0	0	0	0	0	0	0	0	0	0	1	1	0
1452	S13120132	0	3	417	161	1	1	0	0	0	0	0	0	0	0	0	0	0	1	1	0
1453	S13120132	0	3	106	332	1	1	1	0	0	0	0	0	0	0	0	0	0	1	1	0
1454	S13120132	0	3	538	337	1	0	0	0	0	0	0	0	0	0	0	0	0	1	0	1
1455	S13120132	0	3	585	271	1	0	0	0	0	0	0	0	0	0	0	0	0	1	0	1
1456	S13120132	0	3	494	362	1	1	0	0	0	0	0	0	0	0	0	0	0	1	1	0
1457	S13120132	0	3	282	276	1	1	0	0	0	0	0	0	0	0	0	0	0	1	1	0
1458	S13120132	0	3	245	413	1	1	0	0	0	0	0	0	0	0	0	0	0	1	1	0
1459	S13120132	0	3	137	502	1	1	0	0	0	0	0	0	0	0	0	0	0	1	1	0
1460	S13120132	0	3	522	185	1	0	0	0	0	0	0	0	0	0	0	0	0	1	0	1
1461	S13120132	0	3	90	638	1	1	1	0	0	0	0	0	0	0	0	0	0	1	1	0
1462	S13120132	0	3	212	319	1	1	0	0	0	0	0	0	0	0	0	0	0	1	1	0
1463	S13120132	0	3	366	441	1	1	1	0	0	0	0	0	0	0	0	0	0	1	1	0
1464	S13120132	0	3	489	222	1	1	0	0	0	0	0	0	0	0	0	0	0	1	1	0
1465	S13120132	0	3	411	100	1	1	0	0	0	0	0	0	0	0	0	0	0	1	1	0
1466	S13120132	0	3	722	219	1	1	0	0	0	0	0	0	0	0	0	0	0	1	1	0
1467	S13120132	0	3	174	364	1	1	0	0	0	0	0	0	0	0	0	0	0	1	1	0
1468	S13120132	0	3	112	639	1	1	0	0	0	0	0	0	0	0	0	0	0	1	1	0
1469	S13120132	0	3	688	75	1	1	1	0	0	0	0	0	0	0	0	0	0	1	1	0
1470	S13120132	0	3	25	677	1	1	0	0	0	0	0	0	0	0	0	0	0	1	1	0
1471	S13120132	0	3	418	218	1	0	1	0	0	0	0	0	0	0	0	0	0	1	0	1
1472	S13120132	0	3	555	59	1	1	0	0	1	0	0	0	0	0	0	0	0	0	0	0
1473	S13120132	0	3	305	475	1	1	0	0	0	0	0	0	0	0	0	0	0	1	1	0
1474	S13120132	0	3	593	159	1	0	0	0	0	0	0	0	0	0	0	0	0	1	0	1
1475	S13120132	0	3	639	55	1	0	0	0	0	0	0	0	0	0	0	0	0	1	0	1
1476	S13120132	0	3	250	375	1	1	0	0	0	0	0	0	0	0	0	0	0	1	1	0
1477	S13120132	0	3	125	191	2	0	0	0	1	0	0	0	0	0	0	0	0	0	0	0
1478	S13120132	0	3	4	57	2	0	0	0	1	0	0	0	0	0	0	0	0	0	0	0
1479	S13120132	0	3	56	46	2	0	0	0	1	0	0	0	0	0	0	0	0	0	0	0
1480	S13120132	0	3	571	401	2	0	0	0	0	0	0	0	0	0	0	0	0	0	0	0
1481	S13120132	0	3	5	587	1	0	1	0	0	0	0	0	0	0	0	0	0	1	0	1
1482	S13120132	0	3	6	98	2	0	0	0	1	0	0	0	0	0	0	0	0	0	0	0
1483	S13120132	0	3	286	91	2	0	0	0	1	0	0	0	0	0	0	0	0	0	0	0
1484	S13120132	0	3	251	259	1	1	0	0	1	0	0	0	0	0	0	0	0	0	0	0
1485	S13120132	0	3	237	325	2	0	0	0	1	0	1	1	0	0	0	0	1	0	0	0
1486	S13120132	0	3	278	171	2	0	0	0	1	0	0	0	0	0	0	0	0	0	0	0
1487	S13120132	0	3	685	513	2	0	0	0	0	0	0	0	0	0	0	0	0	0	0	0
1488	S13120132	0	3	304	538	1	0	1	0	0	0	0	0	0	0	0	0	0	1	0	1
1489	S13120132	0	3	564	227	2	0	0	0	0	0	0	0	0	0	0	0	0	0	0	0
1490	S13120132	0	3	209	25	2	0	0	0	0	0	0	0	0	0	0	0	0	0	0	0
1491	S13120132	0	3	164	438	1	0	1	0	0	0	0	0	0	0	0	0	0	1	0	1
1492	S13120132	0	3	278	75	2	0	0	0	1	0	0	0	0	0	0	0	0	0	0	0
1493	S13120132	0	3	481	146	2	0	0	0	0	0	0	0	0	0	0	0	0	0	0	0
1494	S13120132	0	3	230	193	2	0	0	0	1	0	0	0	0	0	0	0	0	0	0	0
1495	S13120132	0	3	79	106	2	0	0	1	0	1	0	0	1	0	0	0	0	0	0	0
1496	S13120132	0	3	211	464	1	0	1	0	0	0	0	0	0	0	0	0	0	1	0	1
1497	S13120132	0	3	675	292	1	1	0	0	0	0	0	0	0	0	0	0	0	1	1	0
1498	S13120132	0	3	148	334	1	1	1	0	0	0	0	0	0	0	0	0	0	1	1	0
1499	S13120132	0	3	685	245	2	0	0	1	0	1	0	1	1	0	0	1	0	0	0	0
1500	S13120132	0	3	418	463	1	1	0	0	0	0	0	0	0	0	0	0	0	1	1	0
1501	S13120132	0	3	313	415	1	1	0	0	0	0	0	0	0	0	0	0	0	1	1	0
1502	S13120132	0	3	724	255	2	0	0	0	0	0	0	0	0	0	0	0	0	0	0	0
1503	S13120132	0	3	581	387	2	0	0	0	0	0	0	0	0	0	0	0	0	0	0	0
1504	S13120132	0	3	421	47	2	0	0	0	0	0	0	0	0	0	0	0	0	0	0	0
1505	S13120132	0	3	126	133	2	0	0	0	0	0	0	0	0	0	0	0	0	0	0	0
1506	S13120132	0	3	592	379	2	0	0	0	0	0	0	0	0	0	0	0	0	0	0	0
1507	S13120132	0	3	175	289	1	0	0	0	0	0	0	0	0	0	0	0	0	1	0	1
1508	S13120132	0	3	263	74	2	0	0	0	1	0	0	0	0	0	0	0	0	0	0	0
1509	S13120132	0	3	703	256	2	0	0	1	0	1	0	1	1	0	0	1	0	0	0	0
1510	S13120132	0	3	714	247	2	0	0	0	1	1	0	0	0	0	1	0	0	0	0	0
1511	S13120132	0	3	489	313	1	0	0	0	0	0	0	0	0	0	0	0	0	1	0	1
1512	S13120132	0	3	326	129	2	0	0	0	1	0	0	0	0	0	0	0	0	0	0	0
1513	S13120132	0	3	63	32	2	0	0	0	1	0	0	0	0	0	0	0	0	0	0	0
1514	S13120132	0	3	481	496	2	0	0	0	0	0	0	0	0	0	0	0	0	0	0	0
1515	S13120132	0	3	300	30	2	0	0	0	1	0	0	0	0	0	0	0	0	0	0	0
1516	S13120132	0	3	158	481	1	1	1	0	0	0	0	0	0	0	0	0	0	1	1	0
1517	S13120132	0	3	470	557	2	0	0	0	0	0	1	0	0	0	0	0	0	0	0	0
1518	S13120132	0	3	264	269	2	0	0	0	1	0	0	0	0	0	0	0	0	0	0	0
1519	S13120132	0	3	327	146	2	0	0	0	1	0	0	0	0	0	0	0	0	0	0	0
1520	S13120132	0	3	192	32	2	0	0	0	0	0	0	0	0	0	0	0	0	0	0	0
1521	S13120132	0	3	343	566	1	1	0	0	0	0	0	0	0	0	0	0	0	1	1	0
1522	S13120132	0	3	347	154	2	0	0	0	1	0	0	0	0	0	0	0	0	0	0	0
1523	S13120132	0	3	3	80	2	0	0	0	1	0	0	0	0	0	0	0	0	0	0	0
1524	S13120132	0	3	133	19	2	0	0	0	1	0	0	0	0	0	0	0	0	0	0	0
1525	S13120132	0	3	182	169	2	0	0	0	1	0	0	0	0	0	0	0	0	0	0	0
1526	S13120132	0	3	555	225	2	0	0	0	0	0	0	0	0	0	0	0	0	0	0	0
1527	S13120132	0	3	228	79	2	0	0	0	1	0	0	0	0	0	0	0	0	0	0	0
1528	S13120132	0	3	553	155	1	1	0	0	0	0	0	0	0	0	0	0	0	1	1	0
1529	S13120132	0	3	103	19	2	0	0	0	1	0	0	0	0	0	0	0	0	0	0	0
1530	S13120132	0	3	209	52	2	0	0	0	1	0	0	0	0	0	0	0	0	0	0	0
1531	S13120132	0	3	256	451	1	1	1	0	0	0	0	0	0	0	0	0	0	1	1	0
1532	S13120132	0	3	63	143	1	1	0	0	0	0	0	0	0	0	0	0	0	1	1	0
1533	S13120132	0	3	247	236	2	0	0	0	1	0	0	0	0	0	0	0	0	0	0	0
1534	S13120132	0	3	201	178	2	0	0	0	1	0	0	0	0	0	0	0	0	0	0	0
1535	S13120132	0	3	727	239	2	0	0	0	1	0	0	0	0	0	0	0	0	0	0	0
1536	S13120132	0	3	670	110	1	1	0	0	0	1	0	0	0	0	1	0	0	0	0	0
1537	S13120132	0	3	257	383	1	1	0	0	0	0	0	0	0	0	0	0	0	1	1	0
1538	S13120132	0	3	728	206	2	0	0	0	1	0	0	0	0	0	0	0	0	0	0	0
1539	S13120132	0	3	332	97	2	0	0	0	1	0	0	0	0	0	0	0	0	0	0	0
1540	S13120132	0	3	300	6	2	0	0	0	0	0	0	0	0	0	0	0	0	0	0	0
1541	S13120132	0	3	144	231	2	0	0	0	1	0	0	0	0	0	0	0	0	0	0	0
1542	S13120132	0	3	529	443	2	0	0	0	0	1	0	0	0	0	1	0	0	0	0	0
1543	S13120132	0	3	661	542	2	0	0	0	0	0	0	0	0	0	0	0	0	0	0	0
1544	S13120132	0	3	662	268	2	0	0	0	1	0	0	0	0	0	0	0	0	0	0	0
1545	S13120132	0	3	361	194	2	0	0	0	1	0	0	0	0	0	0	0	0	0	0	0
1546	S13120132	0	3	329	549	1	1	1	0	0	0	0	0	0	0	0	0	0	1	1	0
1547	S13120132	0	3	215	160	2	0	0	0	1	0	0	0	0	0	0	0	0	0	0	0
1548	S13120132	0	3	374	581	2	0	0	0	0	0	0	0	0	0	0	0	0	0	0	0
1549	S13120132	0	3	372	21	2	0	0	0	0	0	0	0	0	0	0	0	0	0	0	0
1550	S13120132	0	3	537	233	2	0	0	0	0	0	0	0	0	0	0	0	0	0	0	0
1551	S13120132	0	3	547	223	2	0	0	0	0	0	0	0	0	0	0	0	0	0	0	0
1552	S13120132	0	3	366	472	1	1	1	0	0	0	0	0	0	0	0	0	0	1	1	0
1553	S13120132	0	3	677	521	2	0	0	0	0	0	0	0	0	0	0	0	0	0	0	0
1554	S13120132	0	3	140	97	2	0	0	0	0	0	0	0	0	0	0	0	0	0	0	0
1555	S13120132	0	3	560	342	2	0	0	0	0	0	0	0	0	0	0	0	0	0	0	0
1556	S13120132	0	3	102	11	2	0	0	0	1	0	0	0	0	0	0	0	0	0	0	0
1557	S13120132	0	3	367	328	1	1	0	0	0	0	0	0	0	0	0	0	0	1	1	0
1558	S13120132	0	3	172	83	2	0	0	0	0	0	0	0	0	0	0	0	0	0	0	0
1559	S13120132	0	3	615	404	2	0	0	0	1	0	0	0	0	0	0	0	0	0	0	0
1560	S13120132	0	3	230	125	2	0	0	0	1	0	0	0	0	0	0	0	0	0	0	0
1561	S13120132	0	3	700	159	2	0	0	0	0	0	0	0	0	0	0	0	0	0	0	0
1562	S13120132	0	3	124	351	1	0	0	0	0	0	0	0	0	0	0	0	0	1	0	1
1563	S13120132	0	3	474	545	2	0	0	0	1	0	0	0	0	0	0	0	0	0	0	0
1564	S13120132	0	3	431	45	2	0	0	0	1	0	0	0	0	0	0	0	0	0	0	0
1565	S13120132	0	3	595	306	2	0	0	0	0	0	0	0	0	0	0	0	0	0	0	0
1566	S13120132	0	3	56	350	2	0	0	0	0	1	0	0	0	0	1	0	0	0	0	0
1567	S13120132	0	3	189	67	2	0	0	0	1	0	0	0	0	0	0	0	0	0	0	0
1568	S13120132	0	3	243	24	2	0	0	0	1	0	0	0	0	0	0	0	0	0	0	0
1569	S13120132	0	3	130	59	2	0	0	0	1	0	0	0	0	0	0	0	0	0	0	0
1570	S13120132	0	3	78	259	2	0	0	0	1	0	0	0	0	0	0	0	0	0	0	0
1571	S13120132	0	3	382	438	1	1	1	0	0	0	0	0	0	0	0	0	0	1	1	0
1572	S13120132	0	3	736	171	2	0	0	0	1	0	0	0	0	0	0	0	0	0	0	0
1573	S13120132	0	3	31	302	2	0	0	0	1	0	0	0	0	0	0	0	0	0	0	0
1574	S13120132	0	3	694	476	2	0	0	0	0	0	0	0	0	0	0	0	0	0	0	0
1575	S13120132	0	3	665	534	2	0	0	0	0	0	0	0	0	0	0	0	0	0	0	0
1576	S13120132	0	3	418	528	2	0	0	0	0	0	0	0	0	0	0	0	0	0	0	0
1577	S13120132	0	3	90	45	2	0	0	0	1	0	0	0	0	0	0	0	0	0	0	0
1578	S13120132	0	3	158	79	2	0	0	0	1	0	0	0	0	0	0	0	0	0	0	0
1579	S13120132	0	3	164	87	2	0	0	0	1	0	0	0	0	0	0	0	0	0	0	0
1580	S13120132	0	3	466	577	2	0	0	0	0	0	0	0	0	0	0	0	0	0	0	0
1581	S13120132	0	3	193	645	1	1	0	0	0	0	0	0	0	0	0	0	0	1	1	0
1582	S13120132	0	3	294	41	2	0	0	0	1	0	0	0	0	0	0	0	0	0	0	0
1583	S13120132	0	3	145	44	2	0	0	0	1	0	0	0	0	0	0	0	0	0	0	0
1584	S13120132	0	3	267	54	2	0	0	0	1	0	0	0	0	0	0	0	0	0	0	0
1585	S13120132	0	3	195	18	2	0	0	1	0	1	0	0	1	0	0	0	0	0	0	0
1586	S13120132	0	3	325	120	2	0	0	0	1	1	0	0	0	0	1	0	0	0	0	0
1587	S13120132	0	3	5	172	2	0	0	0	1	1	0	0	0	0	1	0	0	0	0	0
1588	S13120132	0	3	601	540	2	0	0	0	0	0	0	0	0	0	0	0	0	0	0	0
1589	S13120132	0	3	220	648	2	0	0	0	0	0	0	0	0	0	0	0	0	0	0	0
1590	S13120132	0	3	124	15	2	0	0	0	1	0	0	0	0	0	0	0	0	0	0	0
1591	S13120132	0	3	374	105	1	1	1	0	0	0	0	0	0	0	0	0	0	1	1	0
1592	S13120132	0	3	126	124	2	0	0	0	0	0	0	0	0	0	0	0	0	0	0	0
1593	S13120132	0	3	11	148	2	0	0	0	1	0	0	0	0	0	0	0	0	0	0	0
1594	S13120132	0	3	354	450	1	1	0	0	0	0	0	0	0	0	0	0	0	1	1	0
1595	S13120132	0	3	153	50	2	0	0	0	1	0	0	0	0	0	0	0	0	0	0	0
1596	S13120132	0	3	300	51	2	0	0	0	1	0	0	0	0	0	0	0	0	0	0	0
1597	S13120132	0	3	594	67	1	1	0	0	0	0	0	0	0	0	0	0	0	1	1	0
1598	S13120132	0	3	354	162	2	0	0	0	1	0	0	0	0	0	0	0	0	0	0	0
1599	S13120132	0	3	198	166	2	0	0	0	1	0	1	0	0	0	0	0	0	0	0	0
1600	S13120132	0	3	111	33	2	0	0	0	1	0	0	0	0	0	0	0	0	0	0	0
1601	S13120132	0	3	209	71	2	0	0	0	0	0	0	0	0	0	0	0	0	0	0	0
1602	S13120132	0	3	391	371	1	1	1	0	0	0	0	0	0	0	0	0	0	1	1	0
1603	S13120132	0	3	201	43	2	0	0	0	0	0	0	0	0	0	0	0	0	0	0	0
1604	S13120132	0	3	212	184	2	0	0	0	1	0	0	0	0	0	0	0	0	0	0	0
1605	S13120132	0	3	437	205	1	1	1	0	0	0	0	0	0	0	0	0	0	1	1	0
1606	S13120132	0	3	222	122	2	0	0	0	1	0	0	0	0	0	0	0	0	0	0	0
1607	S13120132	0	3	39	312	2	0	0	0	1	0	0	0	0	0	0	0	0	0	0	0
1608	S13120132	0	3	648	130	1	1	0	0	0	0	0	0	0	0	0	0	0	1	1	0
1609	S13120132	0	3	71	609	1	1	0	0	0	0	0	0	0	0	0	0	0	1	1	0
1610	S13120132	0	3	296	215	2	0	0	0	1	0	0	0	0	0	0	0	0	0	0	0
1611	S13120132	0	3	191	75	2	0	0	0	1	1	0	0	0	0	1	0	0	0	0	0
1612	S13120132	0	3	686	153	2	0	0	0	0	0	0	0	0	0	0	0	0	0	0	0
1613	S13120132	0	3	457	343	1	1	0	0	0	0	0	0	0	0	0	0	0	1	1	0
1614	S13120132	0	3	289	175	2	0	0	0	1	1	0	0	0	0	1	0	0	0	0	0
1615	S13120132	0	3	109	24	2	0	0	0	1	0	0	0	0	0	0	0	0	0	0	0
1616	S13120132	0	3	234	171	2	0	0	0	1	0	0	0	0	0	0	0	0	0	0	0
1617	S13120132	0	3	672	269	2	0	0	0	0	0	0	0	0	0	0	0	0	0	0	0
1618	S13120132	0	3	48	394	1	0	0	0	0	0	0	0	0	0	0	0	0	1	0	1
1619	S13120132	0	3	201	133	2	0	0	0	1	0	0	0	0	0	0	0	0	0	0	0
1620	S13120132	0	3	96	94	2	0	0	0	0	0	0	0	0	0	0	0	0	0	0	0
1621	S13120132	0	3	3	287	2	0	0	0	1	0	0	0	0	0	0	0	0	0	0	0
1622	S13120132	0	3	590	314	2	0	0	0	0	0	0	0	0	0	0	0	0	0	0	0
1623	S13120132	0	3	149	35	2	0	0	0	1	0	0	0	0	0	0	0	0	0	0	0
1624	S13120132	0	3	581	311	2	0	0	0	0	0	0	0	0	0	0	0	0	0	0	0
1625	S13120132	0	3	205	122	2	0	0	0	1	0	0	0	0	0	0	0	0	0	0	0
1626	S13120132	0	3	679	158	2	0	0	0	0	1	0	0	0	0	1	0	0	0	0	0
1627	S13120132	0	3	124	254	2	0	0	0	1	0	0	0	0	0	0	0	0	0	0	0
1628	S13120132	0	3	306	90	1	1	0	0	1	0	0	0	0	0	0	0	0	0	0	0
1629	S13120132	0	3	283	101	2	0	0	0	1	0	0	0	0	0	0	0	0	0	0	0
1630	S13120132	0	3	134	230	2	0	0	0	1	0	0	0	0	0	0	0	0	0	0	0
1631	S13120132	0	3	135	11	2	0	0	0	1	0	0	0	0	0	0	0	0	0	0	0
1632	S13120132	0	3	178	79	2	0	0	1	0	1	0	0	1	0	0	0	0	0	0	0
1633	S13120132	0	3	31	81	1	0	0	0	0	0	0	0	0	0	0	0	0	1	0	1
1634	S13120132	0	3	366	710	2	0	0	0	0	0	0	0	0	0	0	0	0	0	0	0
1635	S13120132	0	3	202	59	2	0	0	0	1	0	0	0	0	0	0	0	0	0	0	0
1636	S13120132	0	3	710	235	2	0	0	1	0	1	0	0	1	0	0	0	0	0	0	0
1637	S13120132	0	3	669	259	2	0	0	0	1	0	0	0	0	0	0	0	0	0	0	0
1638	S13120132	0	3	567	346	2	0	0	0	0	0	0	0	0	0	0	0	0	0	0	0
1639	S13120132	0	3	426	522	2	0	0	0	0	0	0	0	0	0	0	0	0	0	0	0
1640	S13120132	0	3	473	530	2	0	0	0	1	0	0	0	0	0	0	0	0	0	0	0
1641	S13120132	0	3	412	209	1	0	0	0	0	0	0	0	0	0	0	0	0	1	0	1
1642	S13120132	0	3	159	66	2	0	0	0	1	0	0	0	0	0	0	0	0	0	0	0
1643	S13120132	0	3	14	71	2	0	0	0	1	0	0	0	0	0	0	0	0	0	0	0
1644	S13120132	0	3	739	163	2	0	0	0	0	0	0	0	0	0	0	0	0	0	0	0
1645	S13120132	0	3	88	209	2	0	0	0	1	0	0	0	0	0	0	0	0	0	0	0
1646	S13120132	0	3	16	25	2	0	0	0	0	0	0	0	0	0	0	0	0	0	0	0
1647	S13120132	0	3	100	450	1	0	1	0	0	0	0	0	0	0	0	0	0	1	0	1
1648	S13120132	0	3	737	219	2	0	0	0	1	1	0	0	0	0	1	0	0	0	0	0
1649	S13120132	0	3	253	606	1	1	0	0	0	0	0	0	0	0	0	0	0	1	1	0
1650	S13120132	0	3	83	85	2	0	0	0	0	0	0	0	0	0	0	0	0	0	0	0
1651	S13120132	0	3	720	243	2	0	0	0	1	1	0	0	0	0	1	0	0	0	0	0
1652	S13120132	0	3	101	207	2	0	0	0	0	0	0	0	0	0	0	0	0	0	0	0
1653	S13120132	0	3	692	511	2	0	0	0	0	0	0	0	0	0	0	0	0	0	0	0
1654	S13120132	0	3	56	23	2	0	0	0	1	0	0	0	0	0	0	0	0	0	0	0
1655	S13120132	0	3	265	181	2	0	0	0	0	0	0	0	0	0	0	0	0	0	0	0
1656	S13120132	0	3	511	193	1	0	0	0	0	0	0	0	0	0	0	0	0	1	0	1
1657	S13120132	0	3	179	19	2	0	0	0	1	0	0	0	0	0	0	0	0	0	0	0
1658	S13120132	0	3	96	22	2	0	0	0	1	0	0	0	0	0	0	0	0	0	0	0
1659	S13120132	0	3	98	398	1	1	0	0	0	0	0	0	0	0	0	0	0	1	1	0
1660	S13120132	0	3	156	31	2	0	0	0	1	0	0	0	0	0	0	0	0	0	0	0
1661	S13120132	0	3	256	319	2	0	0	0	1	1	0	1	0	0	1	1	0	0	0	0
1662	S13120132	0	3	121	68	2	0	0	0	1	0	0	0	0	0	0	0	0	0	0	0
1663	S13120132	0	3	606	535	2	0	0	0	0	0	0	0	0	0	0	0	0	0	0	0
1664	S13120132	0	3	554	209	1	0	0	0	0	0	0	0	0	0	0	0	0	1	0	1
1665	S13120132	0	3	365	26	2	0	0	0	0	0	0	0	0	0	0	0	0	0	0	0
1666	S13120132	0	3	427	53	2	0	0	0	0	0	0	0	0	0	0	0	0	0	0	0
1667	S13120132	0	3	225	2	2	0	0	0	0	0	0	0	0	0	0	0	0	0	0	0
1668	S13120132	0	3	125	27	2	0	0	0	1	0	0	0	0	0	0	0	0	0	0	0
1669	S13120132	0	3	105	56	2	0	0	0	1	0	0	0	0	0	0	0	0	0	0	0
1670	S13120132	0	3	190	181	2	0	0	0	1	0	0	0	0	0	0	0	0	0	0	0
1671	S13120132	0	3	191	601	1	0	0	0	0	0	0	0	0	0	0	0	0	1	0	1
1672	S13120132	0	3	406	37	2	0	0	0	0	0	0	0	0	0	0	0	0	0	0	0
1673	S13120132	0	3	228	41	2	0	0	0	1	0	0	0	0	0	0	0	0	0	0	0
1674	S13120132	0	3	185	41	2	0	0	0	1	0	0	0	0	0	0	0	0	0	0	0
1675	S13120132	0	3	135	130	2	0	0	0	0	0	0	0	0	0	0	0	0	0	0	0
1676	S13120132	0	3	346	143	2	0	0	0	1	0	0	0	0	0	0	0	0	0	0	0
1677	S13120132	0	3	124	520	1	1	0	0	0	0	0	0	0	0	0	0	0	1	1	0
1678	S13120132	0	3	174	29	2	0	0	0	1	0	0	0	0	0	0	0	0	0	0	0
1679	S13120132	0	3	152	124	2	0	0	0	0	0	0	0	0	0	0	0	0	0	0	0
1680	S13120132	0	3	277	249	2	0	0	0	1	0	1	0	0	0	0	0	0	0	0	0
1681	S13120132	0	3	684	280	2	0	0	0	1	1	0	0	0	0	1	0	0	0	0	0
1682	S13120132	0	3	25	98	2	0	0	0	1	0	0	0	0	0	0	0	0	0	0	0
1683	S13120132	0	3	127	6	2	0	0	0	1	0	0	0	0	0	0	0	0	0	0	0
1684	S13120132	0	3	119	39	2	0	0	0	1	0	0	0	0	0	0	0	0	0	0	0
1685	S13120132	0	3	282	159	2	0	0	0	1	0	0	0	0	0	0	0	0	0	0	0
1686	S13120132	0	3	81	132	2	0	0	0	0	0	0	0	0	0	0	0	0	0	0	0
1687	S13120132	0	3	479	74	1	1	1	0	0	0	0	0	0	0	0	0	0	1	1	0
1688	S13120132	0	3	163	73	2	0	0	0	1	0	0	0	0	0	0	0	0	0	0	0
1689	S13120132	0	3	496	157	2	0	0	0	0	0	0	0	0	0	0	0	0	0	0	0
1690	S13120132	0	3	699	54	1	1	1	0	0	0	0	0	0	0	0	0	0	1	1	0
1691	S13120132	0	3	375	65	1	1	1	0	0	0	0	0	0	0	0	0	0	1	1	0
1692	S13120132	0	3	523	117	1	0	0	0	0	0	0	0	0	0	0	0	0	1	0	1
1693	S13120132	0	3	684	256	2	0	0	0	1	0	0	0	0	0	0	0	0	0	0	0
1694	S13120132	0	3	683	269	2	0	0	0	1	1	0	0	0	0	1	0	0	0	0	0
1695	S13120132	0	3	518	442	2	0	0	0	0	0	0	0	0	0	0	0	0	0	0	0
1696	S13120132	0	3	677	227	1	0	0	0	0	0	0	0	0	0	0	0	0	1	0	1
1697	S13120132	0	3	219	68	2	0	0	0	0	1	0	0	0	0	1	0	0	0	0	0
1698	S13120132	0	3	144	73	2	0	0	1	0	1	0	0	1	0	0	0	0	0	0	0
1699	S13120132	0	3	204	80	2	0	0	0	1	0	0	0	0	0	0	0	0	0	0	0
1700	S13120132	0	3	716	229	2	0	0	0	1	0	0	0	0	0	0	0	0	0	0	0
1701	S13120132	0	3	409	536	2	0	0	0	0	0	0	0	0	0	0	0	0	0	0	0
1702	S13120132	0	3	403	217	1	0	1	0	0	0	0	0	0	0	0	0	0	1	0	1
1703	S13120132	0	3	224	231	2	0	0	0	1	0	0	0	0	0	0	0	0	0	0	0
1704	S13120132	0	3	226	316	2	0	0	0	1	0	0	0	0	0	0	0	0	0	0	0
1705	S13120132	0	3	11	283	2	0	0	0	1	0	0	0	0	0	0	0	0	0	0	0
1706	S13120132	0	3	85	359	2	0	0	0	1	0	1	0	0	0	0	0	0	0	0	0
1707	S13120132	0	3	374	219	1	1	0	0	0	0	0	0	0	0	0	0	0	1	1	0
1708	S13120132	0	3	289	81	2	0	0	0	1	1	0	1	0	0	1	1	0	0	0	0
1709	S13120132	0	3	86	249	2	0	0	0	1	0	0	0	0	0	0	0	0	0	0	0
1710	S13120132	0	3	163	292	2	0	0	0	1	0	0	0	0	0	0	0	0	0	0	0
1711	S13120132	0	3	138	47	2	0	0	0	1	0	0	0	0	0	0	0	0	0	0	0
1712	S13120132	0	3	201	67	2	0	0	0	1	1	0	0	0	0	1	0	0	0	0	0
1713	S13120132	0	3	441	28	1	1	1	0	0	0	0	0	0	0	0	0	0	1	1	0
1714	S13120132	0	3	563	354	2	0	0	0	0	0	0	0	0	0	0	0	0	0	0	0
1715	S13120132	0	3	545	429	2	0	0	1	0	0	1	0	0	1	0	0	0	0	0	0
1716	S13120132	0	3	380	36	2	0	0	0	0	0	0	0	0	0	0	0	0	0	0	0
1717	S13120132	0	3	321	232	1	1	0	0	0	0	0	0	0	0	0	0	0	1	1	0
1718	S13120132	0	3	386	48	2	0	0	0	1	1	0	0	0	0	1	0	0	0	0	0
1719	S13120132	0	3	4	71	2	0	0	0	1	0	0	0	0	0	0	0	0	0	0	0
1720	S13120132	0	3	699	246	2	0	0	1	0	1	0	0	1	0	0	0	0	0	0	0
1721	S13120132	0	3	90	281	2	0	0	0	1	0	0	0	0	0	0	0	0	0	0	0
1722	S13120132	0	3	45	57	1	1	0	0	0	1	0	0	0	0	1	0	0	0	0	0
1723	S13120132	0	3	71	361	2	0	0	0	0	0	0	0	0	0	0	0	0	0	0	0
1724	S13120132	0	3	332	232	1	1	0	1	0	1	0	1	1	0	0	1	0	0	0	0
1725	S13120132	0	3	500	146	1	0	0	0	0	0	0	0	0	0	0	0	0	1	0	1
1726	S13120132	0	3	197	359	1	1	0	0	0	0	0	0	0	0	0	0	0	1	1	0
1727	S13120132	0	3	679	274	2	0	0	1	0	1	0	1	1	0	0	1	0	0	0	0
1728	S13120132	0	3	666	282	2	0	0	0	1	1	0	1	0	0	1	1	0	0	0	0
1729	S13120132	0	3	519	457	2	0	0	0	1	1	0	0	0	0	1	0	0	0	0	0
1730	S13120132	0	3	635	293	2	0	0	0	0	1	0	0	0	0	1	0	0	0	0	0
1731	S13120132	0	3	283	45	1	1	0	0	0	0	0	0	0	0	0	0	0	1	1	0
1732	S13120132	0	3	403	541	2	0	0	1	0	0	0	0	0	0	0	0	0	0	0	0
1733	S13120132	0	3	228	212	2	0	0	0	1	0	0	0	0	0	0	0	0	0	0	0
1734	S13120132	0	3	225	240	2	0	0	0	1	0	0	0	0	0	0	0	0	0	0	0
1735	S13120132	0	3	262	291	2	0	0	0	1	0	0	0	0	0	0	0	0	0	0	0
1736	S13120132	0	3	387	382	1	0	1	0	0	0	0	0	0	0	0	0	0	1	0	1
1737	S13120132	0	3	64	355	2	0	0	0	0	0	0	0	0	0	0	0	0	0	0	0
1738	S13120132	0	3	97	54	2	0	0	0	1	0	0	0	0	0	0	0	0	0	0	0
1739	S13120132	0	3	367	166	2	0	0	0	1	0	0	0	0	0	0	0	0	0	0	0
1740	S13120132	0	3	11	480	1	1	1	0	0	0	0	0	0	0	0	0	0	1	1	0
1741	S13120132	0	3	148	3	2	0	0	0	1	0	0	0	0	0	0	0	0	0	0	0
1742	S13120132	0	3	489	128	2	0	0	0	0	1	0	0	0	0	1	0	0	0	0	0
1743	S13120132	0	3	561	413	2	0	0	0	0	0	0	0	0	0	0	0	0	0	0	0
1744	S13120132	0	3	94	105	2	0	0	0	1	0	0	0	0	0	0	0	0	0	0	0
1745	S13120132	0	3	180	177	2	0	0	0	1	0	0	0	0	0	0	0	0	0	0	0
1746	S13120132	0	3	84	141	2	0	0	0	0	0	0	0	0	0	0	0	0	0	0	0
1747	S13120132	0	3	700	517	2	0	0	0	0	0	0	0	0	0	0	0	0	0	0	0
1748	S13120132	0	3	346	99	2	0	0	0	1	0	0	0	0	0	0	0	0	0	0	0
1749	S13120132	0	3	537	289	1	1	0	0	0	0	0	0	0	0	0	0	0	1	1	0
1750	S13120132	0	3	739	233	2	0	0	1	0	1	0	0	1	0	0	0	0	0	0	0
1751	S13120132	0	3	433	384	1	1	0	0	0	0	0	0	0	0	0	0	0	1	1	0
1752	S13120132	0	3	82	22	2	0	0	0	1	0	0	0	0	0	0	0	0	0	0	0
1753	S13120132	0	3	303	214	2	0	0	0	1	0	0	0	0	0	0	0	0	0	0	0
1754	S13120132	0	3	198	28	2	0	0	0	0	0	0	0	0	0	0	0	0	0	0	0
1755	S13120132	0	3	45	80	2	0	0	0	0	0	0	0	0	0	0	0	0	0	0	0
1756	S13120132	0	3	541	199	2	0	0	0	0	0	0	0	0	0	0	0	0	0	0	0
1757	S13120132	0	3	252	302	2	0	0	0	1	0	0	0	0	0	0	0	0	0	0	0
1758	S13120132	0	3	8	367	1	0	0	0	0	0	0	0	0	0	0	0	0	1	0	1
1759	S13120132	0	3	7	3	2	0	0	0	1	0	0	0	0	0	0	0	0	0	0	0
1760	S13120132	0	3	592	388	2	0	0	0	1	0	0	0	0	0	0	0	0	0	0	0
1761	S13120132	0	3	166	453	1	0	0	0	0	0	0	0	0	0	0	0	0	1	0	1
1762	S13120132	0	3	417	550	2	0	0	1	0	1	0	0	1	0	0	0	0	0	0	0
1763	S13120132	0	3	117	47	2	0	0	0	1	0	0	0	0	0	0	0	0	0	0	0
1764	S13120132	0	3	154	58	2	0	0	0	1	1	0	0	0	0	1	0	0	0	0	0
1765	S13120132	0	3	96	141	2	0	0	0	0	0	0	0	0	0	0	0	0	0	0	0
1766	S13120132	0	3	208	190	2	0	0	0	1	0	0	0	0	0	0	0	0	0	0	0
1767	S13120132	0	3	394	33	1	1	1	0	0	0	0	0	0	0	0	0	0	1	1	0
1768	S13120132	0	3	37	11	2	0	0	0	1	1	0	0	0	0	1	0	0	0	0	0
1769	S13120132	0	3	338	148	2	0	0	0	1	0	0	0	0	0	0	0	0	0	0	0
1770	S13120132	0	3	490	159	2	0	0	0	0	0	0	0	0	0	0	0	0	0	0	0
1771	S13120132	0	3	706	245	2	0	0	0	1	0	0	0	0	0	0	0	0	0	0	0
1772	S13120132	0	3	325	30	2	0	0	0	1	0	0	0	0	0	0	0	0	0	0	0
1773	S13120132	0	3	262	344	1	1	1	0	0	0	0	0	0	0	0	0	0	1	1	0
1774	S13120132	0	3	290	231	2	0	0	0	1	0	0	0	0	0	0	0	0	0	0	0
1775	S13120132	0	3	57	56	2	0	0	0	1	0	0	0	0	0	0	0	0	0	0	0
1776	S13120132	0	3	707	227	2	0	0	0	0	1	0	0	0	0	1	0	0	0	0	0
1777	S13120132	0	3	14	199	2	0	0	0	1	0	0	0	0	0	0	0	0	0	0	0
1778	S13120132	0	3	202	146	1	1	0	0	1	0	0	0	0	0	0	0	0	0	0	0
1779	S13120132	0	3	487	437	1	0	0	0	0	0	0	0	0	0	0	0	0	1	0	1
1780	S13120132	0	3	749	161	2	0	0	1	0	1	0	1	1	0	0	1	0	0	0	0
1781	S13120132	0	3	92	255	2	0	0	0	1	0	0	0	0	0	0	0	0	0	0	0
1782	S13120132	0	3	144	56	2	0	0	0	0	0	0	0	0	0	0	0	0	0	0	0
1783	S13120132	0	3	114	59	2	0	0	0	1	0	0	0	0	0	0	0	0	0	0	0
1784	S13120132	0	3	340	452	1	1	0	0	0	0	0	0	0	0	0	0	0	1	1	0
1785	S13120132	0	3	94	2	2	0	0	0	1	0	0	0	0	0	0	0	0	0	0	0
1786	S13120132	0	3	21	191	2	0	0	0	0	0	0	0	0	0	0	0	0	0	0	0
1787	S13120132	0	3	660	279	2	0	0	1	0	1	0	0	1	0	0	0	0	0	0	0
1788	S13120132	0	3	660	290	2	0	0	1	0	0	1	0	0	1	0	0	0	0	0	0
1789	S13120132	0	3	584	395	2	0	0	1	0	0	1	0	0	1	0	0	0	0	0	0
1790	S13120132	0	3	636	233	1	0	0	0	0	1	0	0	0	0	1	0	0	0	0	0
1791	S13120132	0	3	384	659	2	0	0	0	0	0	0	0	0	0	0	0	0	0	0	0
1792	S13120132	0	3	220	225	2	0	0	0	1	0	0	0	0	0	0	0	0	0	0	0
1793	S13120132	0	3	223	322	2	0	0	0	1	0	0	0	0	0	0	0	0	0	0	0
1794	S13120132	0	3	275	13	1	1	1	0	0	0	0	0	0	0	0	0	0	1	1	0
1795	S13120132	0	3	271	356	1	1	0	0	0	0	0	0	0	0	0	0	0	1	1	0
1796	S13120132	0	3	151	10	2	0	0	0	1	0	0	0	0	0	0	0	0	0	0	0
1797	S13120132	0	3	634	309	2	0	0	0	1	0	0	0	0	0	0	0	0	0	0	0
1798	S13120132	0	3	79	353	2	0	0	0	1	0	0	0	0	0	0	0	0	0	0	0
1799	S13120132	0	3	390	663	2	0	0	0	0	0	0	0	0	0	0	0	0	0	0	0
1800	S13120132	0	3	222	34	2	0	0	1	0	1	0	0	1	0	0	0	0	0	0	0
1801	S13120132	0	3	144	477	1	0	0	0	0	0	0	0	0	0	0	0	0	1	0	1
1802	S13120132	0	3	324	65	2	0	0	0	1	0	0	0	0	0	0	0	0	0	0	0
1803	S13120132	0	3	148	107	2	0	0	0	0	0	0	0	0	0	0	0	0	0	0	0
1804	S13120132	0	3	168	286	2	0	0	0	0	0	0	0	0	0	0	0	0	0	0	0
1805	S13120132	0	3	229	644	2	0	0	0	0	0	0	0	0	0	0	0	0	0	0	0
1806	S13120132	0	3	203	6	2	0	0	0	1	0	0	0	0	0	0	0	0	0	0	0
1807	S13120132	0	3	52	81	2	0	0	0	0	0	0	0	0	0	0	0	0	0	0	0
1808	S13120132	0	3	256	408	1	1	1	0	0	0	0	0	0	0	0	0	0	1	1	0
1809	S13120132	0	3	158	233	2	0	0	0	1	0	1	0	0	0	0	0	0	0	0	0
1810	S13120132	0	3	593	370	2	0	0	0	0	0	0	0	0	0	0	0	0	0	0	0
1811	S13120132	0	3	387	544	2	0	0	0	0	0	0	0	0	0	0	0	0	0	0	0
1812	S13120132	0	3	417	37	2	0	0	0	0	0	0	0	0	0	0	0	0	0	0	0
1813	S13120132	0	3	11	184	2	0	0	0	1	0	0	0	0	0	0	0	0	0	0	0
1814	S13120132	0	3	79	530	1	0	1	0	0	0	0	0	0	0	0	0	0	1	0	1
1815	S13120132	0	3	256	274	2	0	0	0	1	0	0	0	0	0	0	0	0	0	0	0
1816	S13120132	0	3	62	18	2	0	0	0	1	0	0	0	0	0	0	0	0	0	0	0
1817	S13120132	0	3	504	333	1	1	0	0	0	0	0	0	0	0	0	0	0	1	1	0
1818	S13120132	0	3	314	153	2	0	0	0	1	0	0	0	0	0	0	0	0	0	0	0
1819	S13120132	0	3	183	35	2	0	0	0	1	1	0	0	0	0	1	0	0	0	0	0
1820	S13120132	0	3	656	284	2	0	0	1	0	1	0	1	1	0	0	1	0	0	0	0
1821	S13120132	0	3	263	401	1	1	1	0	0	0	0	0	0	0	0	0	0	1	1	0
1822	S13120132	0	3	68	23	2	0	0	0	1	0	0	0	0	0	0	0	0	0	0	0
1823	S13120132	0	3	676	249	2	0	0	0	0	1	0	0	0	0	1	0	0	0	0	0
1824	S13120132	0	3	117	2	2	0	0	0	0	0	0	0	0	0	0	0	0	0	0	0
1825	S13120132	0	3	321	89	2	0	0	0	1	0	0	0	0	0	0	0	0	0	0	0
1826	S13120132	0	3	320	141	2	0	0	0	0	0	0	0	0	0	0	0	0	0	0	0
1827	S13120132	0	3	238	650	2	0	0	1	0	1	0	0	1	0	0	0	0	0	0	0
1828	S13120132	0	3	217	655	2	0	0	0	0	0	0	0	0	0	0	0	0	0	0	0
1829	S13120132	0	3	159	225	2	0	0	0	1	0	1	0	0	0	0	0	0	0	0	0
1830	S13120132	0	3	702	236	2	0	0	0	0	0	0	0	0	0	0	0	0	0	0	0
1831	S13120132	0	3	2	276	2	0	0	0	1	0	0	0	0	0	0	0	0	0	0	0
1832	S13120132	0	3	343	438	1	1	0	0	0	0	0	0	0	0	0	0	0	1	1	0
1833	S13120132	0	3	582	513	2	0	0	0	0	0	0	0	0	0	0	0	0	0	0	0
1834	S13120132	0	3	238	34	2	0	0	0	1	0	0	0	0	0	0	0	0	0	0	0
1835	S13120132	0	3	204	89	2	0	0	0	1	0	0	0	0	0	0	0	0	0	0	0
1836	S13120132	0	3	102	99	2	0	0	0	1	0	0	0	0	0	0	0	0	0	0	0
1837	S13120132	0	3	593	551	2	0	0	0	0	0	0	0	0	0	0	0	0	0	0	0
1838	S13120132	0	3	142	65	2	0	0	0	1	0	0	0	0	0	0	0	0	0	0	0
1839	S13120132	0	3	433	104	1	0	1	0	0	0	0	0	0	0	0	0	0	1	0	1
1840	S13120132	0	3	326	110	2	0	0	0	1	0	0	0	0	0	0	0	0	0	0	0
1841	S13120132	0	3	118	252	2	0	0	0	1	0	0	0	0	0	0	0	0	0	0	0
1842	S13120132	0	3	566	17	1	0	0	0	0	0	0	0	0	0	0	0	0	1	0	1
1843	S13120132	0	3	277	199	2	0	0	0	1	1	0	0	0	0	1	0	0	0	0	0
1844	S13120132	0	3	642	157	1	1	0	0	0	0	0	0	0	0	0	0	0	1	1	0
1845	S13120132	0	3	314	81	1	1	1	0	0	0	0	0	0	0	0	0	0	1	1	0
1846	S13120132	0	3	676	255	2	0	0	0	0	0	0	0	0	0	0	0	0	0	0	0
1847	S13120132	0	3	492	167	2	0	0	0	0	0	0	0	0	0	0	0	0	0	0	0
1848	S13120132	0	3	45	339	2	0	0	1	0	0	1	0	0	1	0	0	0	0	0	0
1849	S13120132	0	3	204	171	2	0	0	0	1	0	0	0	0	0	0	0	0	0	0	0
1850	S13120132	0	3	225	218	2	0	0	0	1	0	0	0	0	0	0	0	0	0	0	0
1851	S13120132	0	3	17	303	2	0	0	0	1	0	0	0	0	0	0	0	0	0	0	0
1852	S13120132	0	3	499	320	1	1	0	0	0	0	0	1	0	0	0	0	0	1	1	0
1853	S13120132	0	3	208	235	2	0	0	0	1	0	0	0	0	0	0	0	0	0	0	0
1854	S13120132	0	3	80	95	2	0	0	0	0	0	0	0	0	0	0	0	0	0	0	0
1855	S13120132	0	3	602	292	2	0	0	0	0	0	0	0	0	0	0	0	0	0	0	0
1856	S13120132	0	3	46	347	2	0	0	1	0	1	0	0	1	0	0	0	0	0	0	0
1857	S13120132	0	3	406	548	2	0	0	0	0	0	0	0	0	0	0	0	0	0	0	0
1858	S13120132	0	3	303	593	1	0	0	0	0	0	0	0	0	0	0	0	0	1	0	1
1859	S13120132	0	3	125	47	2	0	0	0	1	0	0	0	0	0	0	0	0	0	0	0
1860	S13120132	0	3	131	68	2	0	0	0	1	0	1	0	0	0	0	0	0	0	0	0
1861	S13120132	0	3	286	235	2	0	0	1	0	1	0	1	1	0	0	1	0	0	0	0
1862	S13120132	0	3	734	246	2	0	0	0	0	0	0	0	0	0	0	0	0	0	0	0
1863	S13120132	0	3	630	315	2	0	0	0	0	1	0	0	0	0	1	0	0	0	0	0
1864	S13120132	0	3	302	617	1	1	0	1	0	1	0	1	1	0	0	1	0	0	0	0
1865	S13120132	0	3	408	565	2	0	0	0	0	0	0	0	0	0	0	0	0	0	0	0
1866	S13120132	0	3	29	26	2	0	0	0	1	0	0	0	0	0	0	0	0	0	0	0
1867	S13120132	0	3	609	370	2	0	0	1	0	1	0	1	1	0	0	1	0	0	0	0
1868	S13120132	0	3	128	218	1	1	0	0	0	0	0	0	0	0	0	0	0	1	1	0
1869	S13120132	0	3	212	127	2	0	0	0	1	0	0	0	0	0	0	0	0	0	0	0
1870	S13120132	0	3	30	235	2	0	0	0	1	0	0	0	0	0	0	0	0	0	0	0
1871	S13120132	0	3	263	331	2	0	0	0	0	0	0	0	0	0	0	0	0	0	0	0
1872	S13120132	0	3	233	258	1	1	0	0	0	0	0	0	0	0	0	0	0	1	1	0
1873	S13120132	0	3	12	78	2	0	0	0	1	0	0	0	0	0	0	0	0	0	0	0
1874	S13120132	0	3	73	369	2	0	0	1	0	0	1	0	0	1	0	0	0	0	0	0
1875	S13120132	0	3	435	94	1	1	0	0	0	0	0	0	0	0	0	0	0	1	1	0
1876	S13120132	0	3	195	110	2	0	0	0	1	0	0	0	0	0	0	0	0	0	0	0
1877	S13120132	0	3	190	116	2	0	0	0	1	0	0	0	0	0	0	0	0	0	0	0
1878	S13120132	0	3	276	193	2	0	0	0	1	1	0	0	0	0	1	0	0	0	0	0
1879	S13120132	0	3	544	207	2	0	0	0	0	0	0	0	0	0	0	0	0	0	0	0
1880	S13120132	0	3	712	166	1	1	0	0	0	0	0	0	0	0	0	0	0	1	1	0
1881	S13120132	0	3	245	34	2	0	0	0	1	0	0	0	0	0	0	0	0	0	0	0
1882	S13120132	0	3	9	225	2	0	0	0	1	0	0	0	0	0	0	0	0	0	0	0
1883	S13120132	0	3	605	404	2	0	0	0	0	0	0	0	0	0	0	0	0	0	0	0
1884	S13120132	0	3	200	315	1	1	0	0	0	0	0	1	0	0	0	0	0	1	1	0
1885	S13120132	0	3	378	565	2	0	0	1	0	1	0	0	1	0	0	0	0	0	0	0
1886	S13120132	0	3	37	2	2	0	0	0	1	0	0	0	0	0	0	0	0	0	0	0
1887	S13120132	0	3	107	105	2	0	0	0	1	0	1	0	0	0	0	0	0	0	0	0
1888	S13120132	0	3	362	17	2	0	0	0	0	1	0	0	0	0	1	0	0	0	0	0
1889	S13120132	0	3	154	221	2	0	0	0	1	0	0	0	0	0	0	0	0	0	0	0
1890	S13120132	0	3	412	332	1	0	1	0	0	0	0	0	0	0	0	0	0	1	0	1
1891	S13120132	0	3	4	11	2	0	0	0	0	0	0	0	0	0	0	0	0	0	0	0
1892	S13120132	0	3	276	672	1	1	0	1	0	1	0	0	1	0	0	0	0	0	0	0
1893	S13120132	0	3	434	618	2	0	0	0	0	0	0	0	0	0	0	0	0	0	0	0
1894	S13120132	0	3	143	83	2	0	0	0	0	0	0	0	0	0	0	0	0	0	0	0
1895	S13120132	0	3	698	151	2	0	0	0	0	1	0	0	0	0	1	0	0	0	0	0
1896	S13120132	0	3	220	50	2	0	0	0	1	0	0	0	0	0	0	0	0	0	0	0
1897	S13120132	0	3	372	545	1	1	0	0	0	0	0	0	0	0	0	0	0	1	1	0
1898	S13120132	0	3	64	53	2	0	0	0	1	0	0	0	0	0	0	0	0	0	0	0
1899	S13120132	0	3	272	188	2	0	0	0	1	0	0	0	0	0	0	0	0	0	0	0
1900	S13120132	0	3	150	239	2	0	0	0	1	0	0	0	0	0	0	0	0	0	0	0
1901	S13120132	0	3	723	265	2	0	0	0	1	1	0	0	0	0	1	0	0	0	0	0
1902	S13120132	0	3	250	311	2	0	0	0	1	0	0	0	0	0	0	0	0	0	0	0
1903	S13120132	0	3	61	66	2	0	0	0	0	1	0	0	0	0	1	0	0	0	0	0
1904	S13120132	0	3	500	190	1	0	0	0	0	0	0	0	0	0	0	0	0	1	0	1
1905	S13120132	0	3	653	292	2	0	0	0	0	1	0	0	0	0	1	0	0	0	0	0
1906	S13120132	0	3	283	166	2	0	0	0	1	0	0	0	0	0	0	0	0	0	0	0
1907	S13120132	0	3	434	269	1	1	0	0	0	0	0	0	0	0	0	0	0	1	1	0
1908	S13120132	0	3	200	52	2	0	0	0	1	0	0	0	0	0	0	0	0	0	0	0
1909	S13120132	0	3	352	141	2	0	0	0	0	1	0	0	0	0	1	0	0	0	0	0
1910	S13120132	0	3	373	160	2	0	0	0	1	0	0	0	0	0	0	0	0	0	0	0
1911	S13120132	0	3	213	169	2	0	0	0	1	0	0	0	0	0	0	0	0	0	0	0
1912	S13120132	0	3	273	180	2	0	0	0	1	0	0	0	0	0	0	0	0	0	0	0
1913	S13120132	0	3	343	57	1	1	1	0	0	0	0	0	0	0	0	0	0	1	1	0
1914	S13120132	0	3	232	240	2	0	0	0	1	0	0	0	0	0	0	0	0	0	0	0
1915	S13120132	0	3	431	638	2	0	0	0	0	0	0	0	0	0	0	0	0	0	0	0
1916	S13120132	0	3	203	22	2	0	0	0	0	0	0	0	0	0	0	0	0	0	0	0
1917	S13120132	0	3	340	112	2	0	0	0	1	1	0	1	0	0	1	1	0	0	0	0
1918	S13120132	0	3	395	193	1	1	1	0	0	0	0	0	0	0	0	0	0	1	1	0
1919	S13120132	0	3	736	213	2	0	0	0	1	0	0	0	0	0	0	0	0	0	0	0
1920	S13120132	0	3	152	111	2	0	0	0	0	0	0	0	0	0	0	0	0	0	0	0
1921	S13120132	0	3	275	255	2	0	0	0	1	0	0	0	0	0	0	0	0	0	0	0
1922	S13120132	0	3	257	307	2	0	0	0	1	0	1	0	0	0	0	0	0	0	0	0
1923	S13120132	0	3	158	358	1	1	0	0	1	0	0	0	0	0	0	0	0	0	0	0
1924	S13120132	0	3	269	80	2	0	0	0	1	0	0	0	0	0	0	0	0	0	0	0
1925	S13120132	0	3	142	109	2	0	0	0	1	0	0	0	0	0	0	0	0	0	0	0
1926	S13120132	0	3	287	243	2	0	0	0	1	0	1	0	0	0	0	0	0	0	0	0
1927	S13120132	0	3	379	462	1	1	0	0	0	0	0	0	0	0	0	0	0	1	1	0
1928	S13120132	0	3	593	537	2	0	0	0	0	0	0	0	0	0	0	0	0	0	0	0
1929	S13120132	0	3	225	652	2	0	0	0	0	0	0	0	0	0	0	0	0	0	0	0
1930	S13120132	0	3	160	114	2	0	0	0	0	0	0	0	0	0	0	0	0	0	0	0
1931	S13120132	0	3	151	509	1	1	1	0	0	0	0	0	0	0	0	0	0	1	1	0
1932	S13120132	0	3	155	242	2	0	0	0	1	0	0	0	0	0	0	0	0	0	0	0
1933	S13120132	0	3	155	43	2	0	0	0	1	0	0	0	0	0	0	0	0	0	0	0
1934	S13120132	0	3	124	60	2	0	0	0	1	0	0	0	0	0	0	0	0	0	0	0
1935	S13120132	0	3	227	167	2	0	0	0	1	0	0	0	0	0	0	0	0	0	0	0
1936	S13120132	0	3	235	318	2	0	0	0	1	1	0	0	0	0	1	0	0	0	0	0
1937	S13120132	0	3	22	27	2	0	0	0	0	0	0	0	0	0	0	0	0	0	0	0
1938	S13120132	0	3	218	133	2	0	0	0	1	1	0	1	0	0	1	1	0	0	0	0
1939	S13120132	0	3	329	79	1	1	0	0	0	0	0	0	0	0	0	0	0	1	1	0
1940	S13120132	0	3	144	11	2	0	0	0	0	0	0	0	0	0	0	0	0	0	0	0
1941	S13120132	0	3	392	182	1	1	1	0	0	0	0	0	0	0	0	0	0	1	1	0
1942	S13120132	0	3	16	206	2	0	0	0	1	0	0	0	0	0	0	0	0	0	0	0
1943	S13120132	0	3	293	224	2	0	0	0	1	0	0	0	0	0	0	0	0	0	0	0
1944	S13120132	0	3	184	289	1	0	0	0	0	0	0	0	0	0	0	0	0	1	0	1
1945	S13120132	0	3	682	535	2	0	0	0	0	0	0	0	0	0	0	0	0	0	0	0
1946	S13120132	0	3	372	168	2	0	0	0	1	0	0	0	0	0	0	0	0	0	0	0
1947	S13120132	0	3	659	273	2	0	0	0	0	1	0	0	0	0	1	0	0	0	0	0
1948	S13120132	0	3	95	303	1	1	0	0	1	0	0	0	0	0	0	0	0	0	0	0
1949	S13120132	0	3	113	104	2	0	0	0	1	0	0	0	0	0	0	0	0	0	0	0
1950	S13120132	0	3	351	168	2	0	0	0	1	0	0	0	0	0	0	0	0	0	0	0
1951	S13120132	0	3	111	199	2	0	0	0	1	0	0	0	0	0	0	0	0	0	0	0
1952	S13120132	0	3	465	507	2	0	0	1	0	1	0	0	1	0	0	0	0	0	0	0
1953	S13120132	0	3	23	208	2	0	0	0	1	0	0	0	0	0	0	0	0	0	0	0
1954	S13120132	0	3	91	138	2	0	0	0	0	0	0	0	0	0	0	0	0	0	0	0
1955	S13120132	0	3	284	250	2	0	0	0	1	0	0	0	0	0	0	0	0	0	0	0
1956	S13120132	0	3	407	522	2	0	0	0	0	0	0	0	0	0	0	0	0	0	0	0
1957	S13120132	0	3	570	124	1	1	1	0	0	0	0	0	0	0	0	0	0	1	1	0
1958	S13120132	0	3	255	12	2	0	0	0	0	0	0	0	0	0	0	0	0	0	0	0
1959	S13120132	0	3	222	263	1	1	0	0	1	0	0	0	0	0	0	0	0	0	0	0
1960	S13120132	0	3	77	361	2	0	0	1	0	1	0	1	1	0	0	1	0	0	0	0
1961	S13120132	0	3	215	232	2	0	0	0	1	0	0	0	0	0	0	0	0	0	0	0
1962	S13120132	0	3	697	253	2	0	0	0	1	0	0	0	0	0	0	0	0	0	0	0
1963	S13120132	0	3	190	255	2	0	0	0	1	0	0	0	0	0	0	0	0	0	0	0
1964	S13120132	0	3	409	122	1	1	1	0	0	0	0	0	0	0	0	0	0	1	1	0
1965	S13120132	0	3	222	189	2	0	0	0	1	0	0	0	0	0	0	0	0	0	0	0
1966	S13120132	0	3	267	189	2	0	0	0	1	0	0	0	0	0	0	0	0	0	0	0
1967	S13120132	0	3	561	424	2	0	0	1	0	1	0	1	1	0	0	1	0	0	0	0
1968	S13120132	0	3	170	475	1	1	0	0	0	0	0	0	0	0	0	0	0	1	1	0
1969	S13120132	0	3	488	152	2	0	0	0	0	0	0	0	0	0	0	0	0	0	0	0
1970	S13120132	0	3	206	243	2	0	0	0	1	0	0	0	0	0	0	0	0	0	0	0
1971	S13120132	0	3	694	484	2	0	0	0	0	0	0	0	0	0	0	0	0	0	0	0
1972	S13120132	0	3	122	607	1	0	0	0	0	0	0	0	0	0	0	0	0	1	0	1
1973	S13120132	0	3	379	28	2	0	0	0	0	0	0	0	0	0	0	0	0	0	0	0
1974	S13120132	0	3	51	317	2	0	0	0	1	0	0	0	0	0	0	0	0	0	0	0
1975	S13120132	0	3	256	1	2	0	0	0	1	0	0	0	0	0	0	0	0	0	0	0
1976	S13120132	0	3	381	41	2	0	0	0	0	0	0	0	0	0	0	0	0	0	0	0
1977	S13120132	0	3	100	47	2	0	0	1	0	1	0	0	1	0	0	0	0	0	0	0
1978	S13120132	0	3	244	309	2	0	0	0	1	0	0	0	0	0	0	0	0	0	0	0
1979	S13120132	0	3	328	36	2	0	0	0	0	0	0	0	0	0	0	0	0	0	0	0
1980	S13120132	0	3	302	37	2	0	0	0	1	0	0	0	0	0	0	0	0	0	0	0
1981	S13120132	0	3	580	213	1	0	0	0	0	0	0	0	0	0	0	0	0	1	0	1
1982	S13120132	0	3	188	107	2	0	0	0	1	0	0	0	0	0	0	0	0	0	0	0
1983	S13120132	0	3	176	273	2	0	0	0	0	0	0	0	0	0	0	0	0	0	0	0
1984	S13120132	0	3	184	26	2	0	0	0	0	0	0	0	0	0	0	0	0	0	0	0
1985	S13120132	0	3	10	67	2	0	0	0	1	1	0	0	0	0	1	0	0	0	0	0
1986	S13120132	0	3	124	54	2	0	0	0	1	0	0	0	0	0	0	0	0	0	0	0
1987	S13120132	0	3	184	111	2	0	0	0	1	0	0	0	0	0	0	0	0	0	0	0
1988	S13120132	0	3	239	238	2	0	0	0	1	0	0	0	0	0	0	0	0	0	0	0
1989	S13120132	0	3	247	304	2	0	0	0	1	0	0	0	0	0	0	0	0	0	0	0
1990	S13120132	0	3	95	42	2	0	0	0	1	0	0	0	0	0	0	0	0	0	0	0
1991	S13120132	0	3	426	565	1	1	0	0	0	0	0	0	0	0	0	0	0	1	1	0
1992	S13120132	0	3	20	95	2	0	0	0	1	0	0	0	0	0	0	0	0	0	0	0
1993	S13120132	0	3	20	199	2	0	0	0	1	0	0	0	0	0	0	0	0	0	0	0
1994	S13120132	0	3	108	7	2	0	0	0	1	0	0	0	0	0	0	0	0	0	0	0
1995	S13120132	0	3	22	515	1	0	0	0	0	0	0	0	0	0	0	0	0	1	0	1
1996	S13120132	0	3	55	63	2	0	0	0	0	0	1	0	0	0	0	0	0	0	0	0
1997	S13120132	0	3	26	301	2	0	0	0	1	1	0	0	0	0	1	0	0	0	0	0
1998	S13120132	0	3	495	92	1	1	1	0	0	0	0	0	0	0	0	0	0	1	1	0
1999	S13120132	0	3	326	104	2	0	0	0	1	0	0	0	0	0	0	0	0	0	0	0
2000	S13120132	0	3	665	300	2	0	0	0	1	0	0	0	0	0	0	0	0	0	0	0
[truncated: 189,214 more rows]
